# Supplementary material for: Unmasking individual differences in adult reading procedures by disrupting holistic orthographic perception
Source: PLoS One. 2020 May 26;15(5):e0233041. doi: 10.1371/journal.pone.0233041 (PMC7250424; doi:10.1371/journal.pone.0233041)
Supplement: S1 Data — (CSV) [file pone.0233041.s001.csv]

Subject	InversionSensitive	IPA Heard	Word	Inverted	RT	Accuracy	Length	Frequency	Consistency	Imageability	Bigram	Biphone
FB06	0	lun	LOON	0	0.94984	1	4	1.08	10	3.53	4.54	4.94
FB06	0	lanch	LAUNCH	0	0.89995	1	6	2.46	4	3.9	3.98	5.33
FB06	0	ramp	ROMP	0	0.95084	1	4	1.3	4	3.3	4.21	5.49
FB06	0	dEt	DEBT	0	1.0636	1	4	2.66	1	3.87	3.15	14.06
FB06	0	sun	SOON	0	0.73134	1	4	3.71	10	2.57	4.56	5.91
FB06	0	lup	LOOP	0	0.80317	1	4	2.03	12	4.89	4.43	2.76
FB06	0	Sarp	SHARP	0	0.7034	1	5	3.01	3	4.96	4.07	1.55
FB06	0	sElf	SELF	0	0.72136	1	4	2.84	5	4.48	4.28	20.57
FB06	0	liT	LITHE	0	1.4088	1	5	1.32	3	2.1	3.26	7.43
FB06	0	bElC	BELCH	0	0.84608	1	5	1.28	1	4.6	3.71	15.95
FB06	0	paz	PAUSE	0	0.83111	1	5	2.67	3	3.44	4.24	10.06
FB06	0	kip	CAPE	0	N/A	0	4	2.45	12	5.82	3.88	7.74
FB06	0	swIm	SWIM	0	0.71039	1	4	2.63	15	5.92	2.97	11.59
FB06	0	kEC	CATCH	0	0.79519	1	5	3.1	8	4.4	4.29	7.32
FB06	0	vir	VEER	0	0.8381	1	4	1.32	10	2.6	4.62	10.17
FB06	0	bid	BEAD	0	1.0247	1	4	1.53	-4	6	4.65	10.51
FB06	0	do	DOUGH	0	0.90494	1	5	2.27	-11	5.61	4.04	0.6
FB06	0	Bye	BYE	0	0.84907	1	3	2.3	4	2.9	2.45	3.59
FB06	0	CrC	CHURCH	0	0.73832	1	6	3.45	2	6.26	3.96	2.95
FB06	0	nak	KNOCK	0	0.81116	1	5	2.58	19	4.16	3.92	7.15
FB06	0	rip	REAP	0	0.80717	1	4	1.69	5	3.7	4.11	8.11
FB06	0	sInC	CINCH	0	0.91093	1	5	1	7	2.7	4.13	12.5
FB06	0	lEpt	LEAPT	0	1.4667	1	5	2.28	1	3.7	3.96	9.95
FB06	0	bal	THAW	0	0.99973	1	4	1.66	19	4.74	4.73	0
FB06	0	men	MANE	0	0.80517	1	4	1.66	13	5.17	4.63	13.44
FB06	0	Cil	CHILL	0	0.82612	1	5	2.29	27	3.81	4.62	7.96
FB06	0	lYn	LINE	0	0.88499	1	4	3.59	23	5.09	4.61	14.75
FB06	0	To	THOUGH	0	0.9688	1	6	4.05	-11	1.57	4.48	2.7
FB06	0	gEs	GUESS	0	0.82014	1	5	3.03	1	2.95	3.94	7.93
FB06	0	nYf	KNIFE	0	0.93986	1	5	2.82	6	6.47	3.49	7.61
FB06	0	mark	MARK	0	0.77424	1	4	2.92	11	4.5	4.55	6.14
FB06	0	res	RACE	0	0.76825	1	4	3.14	12	4.71	4.35	11.56
FB06	0	wUp	WHOOP	0	0.7902	1	5	0.95	12	3.68	4.05	1.04
FB06	0	gir	GEAR	0	0.77025	1	4	2.61	10	4.8	4.18	11.06
FB06	0	nxn	NONE	0	0.80617	1	4	3.34	-15	3.68	4.22	10.82
FB06	0	wer	WARE	0	0.82612	1	4	1.32	17	3.41	4.69	14.77
FB06	0	hid	HEED	0	0.73333	1	4	1.68	21	2.3	4.65	8.91
FB06	0	gr@f	GRAPH	0	0.82413	1	5	1.85	1	5.61	3.77	13.76
FB06	0	sWT	SOUTH	0	0.75329	1	5	3.11	-1	4.69	4.43	3.16
FB06	0	InC	INCH	0	0.80118	1	4	2.64	7	4.93	4.41	1.66
FB06	0	mYm	MIME	0	0.85406	1	4	1.7	11	5.1	4.58	6.55
FB06	0	prW	PROW	0	0.89796	1	4	1.3	-3	2.83	4.11	0.87
FB06	0	mal	MALL	0	1.2611	1	4	2.24	11	5.17	4.75	8.18
FB06	0	lark	LARK	0	0.84608	1	4	1.68	11	5.35	4.45	4.97
FB06	0	pev	PAVE	0	0.78821	1	4	1.11	14	4.5	4.79	7.69
FB06	0	spUl	SPOOL	0	0.71837	1	5	1.76	7	5.49	3.58	11.86
FB06	0	part	PART	0	0.81914	1	4	3.95	9	3.59	4.37	7.44
FB06	0	sket	SKATE	0	0.77324	1	5	1.84	18	5.62	3.41	13.71
FB06	0	fIfT	FIFTH	0	0.82512	1	5	2.68	1	4.4	3.93	6.39
FB06	0	kru	CREW	0	0.81016	1	4	2.58	-2	5.03	3.79	5.83
FB06	0	mas	MOSS	0	0.74431	1	4	2.06	9	6.03	4.55	4.02
FB06	0	pIl	PILL	0	0.76027	1	4	2.37	27	6.11	4.45	9.87
FB06	0	fyul fUl	FULL	0	N/A	0	4	3.68	-6	4.39	4.27	4.87
FB06	0	dxn	DONE	0	0.71039	1	4	3.86	-15	3.05	4.52	14.71
FB06	0	mun	MOON	0	0.7483	1	4	2.98	10	6.04	4.61	5.72
FB06	0	biC	BEACH	0	0.84308	1	5	3.03	10	6.59	4.65	8.09
FB06	0	skIl	SKILL	0	0.69043	1	5	2.84	27	3.51	3.89	14.19
FB06	0	prad	PROD	0	0.92789	1	4	1.34	15	3.3	4.07	11.67
FB06	0	prt	PERT	0	0.94485	1	4	1.45	3	2	4.11	3.96
FB06	0	kork	CORK	0	0.87002	1	4	1.85	4	6.25	4.56	11.76
FB06	0	TrIl	THRILL	0	0.80018	1	6	2.01	27	4.62	3.95	11.83
FB06	0	klaT	CLOTH	0	0.83311	1	5	2.91	0	5.63	4.24	13.64
FB06	0	rn	EARN	0	0.80816	1	4	2.56	3	3.89	4.24	1.2
FB06	0	der	DARE	0	0.78522	1	4	2.7	17	3.19	4.61	13.64
FB06	0	mut	MOOT	0	0.78522	1	4	0.95	8	1.4	4.49	5.2
FB06	0	grWl	GROWL	0	0.7902	1	5	1.52	8	4	3.91	13.06
FB06	0	word	WARD	0	0.87202	1	4	2.65	-6	3	4.37	10.3
FB06	0	tInt	TINT	0	0.86603	1	4	1.41	11	4.6	4.58	17.55
FB06	0	hir	HEAR	0	0.7034	1	4	3.52	10	3.89	4.6	12.34
FB06	0	frez	PHRASE	0	0.76526	1	6	2.79	-2	3.38	3.74	19.06
FB06	0	skwad	SQUAD	0	0.77224	1	5	2.23	2	4.4	3.21	9.35
FB06	0	yat	YACHT	0	0.82812	1	5	1.92	1	6.06	3.43	10.87
FB06	0	skr@p	SCRAP	0	0.67746	1	5	2.14	22	4.2	3.3	10.56
FB06	0	prj	PURGE	0	0.77624	1	5	1.75	4	3.6	3.74	2.75
FB06	0	mil	MEAL	0	0.79918	1	4	2.98	11	5.8	4.3	9.99
FB06	0	rIG	RING	0	0.78222	1	4	3.08	18	5.98	4.28	7.63
FB06	0	hup	HOOP	0	0.85107	1	4	1.45	12	5.6	4.33	2.93
FB06	0	klrk	CLERK	0	0.89796	1	5	2.62	4	5.08	4.06	12.26
FB06	0	vOd	VOID	0	0.8381	1	4	2	1	3	3.72	0.98
FB06	0	wElt	WELT	0	0.84109	1	4	0.95	10	3.04	4.56	22.19
FB06	0	bard	BARD	0	0.90195	1	4	1	6	3.93	4.42	4.85
FB06	0	bas	BOSS	0	0.87302	1	4	2.62	9	5.4	4.43	5.06
FB06	0	sYd	SIDE	0	0.7483	1	4	3.84	13	3.58	4.22	9.9
FB06	0	T tri	TREE	0	N/A	0	4	3.11	18	6.46	3.92	6.64
FB06	0	slIp	SLIP	0	0.7493	1	4	2.69	25	4.96	3.35	8.16
FB06	0	her	HARE	0	0.77025	1	4	1.91	17	5.38	4.9	14.24
FB06	0	TrxSt Trxs TrxS	THRUSH	0	N/A	0	6	1.38	10	5.64	3.76	4.73
FB06	0	balj	BULGE	0	0.92789	1	5	1.94	1	4.8	3.41	5.3
FB06	0	fant	FONT	0	0.84408	1	4	1.4	-1	4.74	4.45	18.01
FB06	0	TIG	THING	0	0.72934	1	5	3.99	18	3.23	5.01	8.16
FB06	0	tUk	TOOK	0	0.752	1	4	3.93	8	2.4	4.55	7.65
FB06	0	krWd	CROWD	0	0.7932	1	5	2.95	1	5.4	3.89	10.91
FB06	0	stUr	STIR	0	0.69542	1	4	2.49	3	4.5	3.4	21.09
FB06	0	kUd	COULD	0	0.77224	1	5	4.53	3	1.71	4.94	9.33
FB06	0	dYn	DINE	0	0.69442	1	4	1.86	23	3.5	4.26	9.67
FB06	0	tun	TUNE	0	0.76227	1	4	2.43	-1	4.23	3.98	6.66
FB06	0	wrk	WORK	0	0.74431	1	4	4.17	-4	4.83	4.52	9.14
FB06	0	doz	DOSE	0	N/A	0	4	2.08	-8	3.3	4.48	0.71
FB06	0	yor	YORE	0	0.91592	1	4	0.78	21	1.84	4.83	17.31
FB06	0	p@k	PACK	0	0.736	1	4	2.68	24	4.6	4.55	9.29
FB06	0	beG	BANG	0	0.82612	1	4	2.38	17	4.57	4.51	9.03
FB06	0	kom	COMB	0	0.75029	1	4	2	-3	5.52	4.13	6.75
FB06	0	hEd	HEAD	0	0.69941	1	4	3.91	4	5.81	4.6	12.82
FB06	0	nir	NEAR	0	0.691	1	4	3.53	10	3.75	4.52	11.26
FB06	0	p@T	PATH	0	0.76327	1	4	2.96	4	5.39	4.57	5.98
FB06	0	dra	DRAW	0	0.713	1	4	3.05	19	4.27	3.47	3.72
FB06	0	hUd	HOOD	0	0.7912	1	4	1.91	-2	5.77	4.51	7.73
FB06	0	Tri	THREE	0	0.7902	1	5	4.05	18	5.05	4.42	6.83
FB06	0	ben	BANE	0	0.78621	1	4	1.26	13	2.1	4.55	8.86
FB06	0	ken	CANE	0	0.824	1	4	2.25	13	6.11	4.55	11.79
FB06	0	bUl	BULL	0	0.778	1	4	2.58	-6	6.39	4.2	4.75
FB06	0	lon	LONE	0	0.86005	1	4	2.04	9	3.99	4.52	7.12
FB06	0	mEd	MEAD	0	0.95483	1	4	1.51	-4	2.6	4.41	9.2
FB06	0	hIl	HILL	0	0.74331	1	4	3.1	27	6.18	4.54	12.26
FB06	0	hel	HAIL	0	0.829	1	4	2	15	4.55	4.54	7.13
FB06	0	rEC	RETCH	0	0.88798	1	5	0.95	8	2.8	3.99	1.76
FB06	0	drEs	DRESS	0	0.901	1	5	3.18	10	6.11	4.32	14.23
FB06	0	gor	GORE	0	0.827	1	4	1.2	21	4.44	4.81	13.97
FB06	0	por	POUR	0	0.776	1	4	2.64	-5	4.91	4.37	16.93
FB06	0	fal	FALL	0	0.8351	1	4	3.29	11	5.33	4.61	13.94
FB06	0	glez	GLAZE	0	0.798	1	5	1.66	12	4.3	3.52	10.27
FB06	0	stEp	STEP	0	0.78322	1	4	3.15	6	4.93	3.74	22.81
FB06	0	kev	CAVE	0	0.784	1	4	2.69	14	6.22	4.83	7.37
FB06	0	lYf	LIFE	0	0.76626	1	4	4.12	6	4.44	4.42	10.45
FB06	0	rik	REEK	0	0.76	1	4	1.38	10	3	4.29	7.41
FB06	0	dop	DOPE	0	0.804	1	4	1.85	13	4.9	4.09	3.76
FB06	0	TaG	THONG	0	0.80617	1	5	1.08	10	5.34	4.78	3.55
FB06	0	dal	DOLL	0	0.84009	1	4	2.5	-3	5.97	4.66	3.94
FB06	0	waS	WASH	0	0.834	1	4	2.86	-20	5.53	4.33	7.39
FB06	0	spEk	SPECK	0	0.788	1	5	1.73	9	4.61	4	10.9
FB06	0	bez	VASE	0	0.868	1	4	1.86	-4	5.69	4.06	1.94
FB06	0	wxnts	ONCE	0	0.78621	1	4	4	-2	2.79	4.33	18.87
FB06	0	sper	SPARE	0	0.71637	1	5	2.8	17	3.68	4.38	15.05
FB06	0	barn	BARN	0	0.739	1	4	2.27	3	6.39	4.34	2.37
FB06	0	sir	SEAR	0	0.714	1	4	0.7	10	2.84	4.5	10.17
FB06	0	myul	MULE	0	0.808	1	4	1.92	2	6.07	4.25	7.26
FB06	0	SrInk	SHRANK	0	N/A	0	6	1.79	23	3.7	3.65	7.8
FB06	0	hel	HALE	0	0.78422	1	4	1.2	17	3.35	4.57	7.13
FB06	0	lum	LOOM	0	0.768	1	4	1.72	7	3.3	4.81	5.45
FB06	0	krxnC	CRUNCH	0	0.8	1	6	1.76	8	4.1	3.82	10.83
FB06	0	sim	SEAM	0	N/A	0	4	1.65	11	4.91	4.2	10.55
FB06	0	Sin	SHEEN	0	0.7	1	5	1.66	8	2	4.61	9.15
FB06	0	fUt	FOOT	0	0.852	1	4	3.25	-8	6.14	4.3	4.73
FB06	0	wand	WAND	0	0.859	1	4	1.46	-12	5.37	4.56	24.78
FB06	0	spIl	SPILL	0	0.733	1	5	1.9	27	5.17	4.15	14.01
FB06	0	sat	SOUGHT	0	1.064	1	6	2.82	7	2	4.12	13.17
FB06	0	bun	BOON	0	0.817	1	4	2.85	10	2	4.49	4.45
FB06	0	kEpt	KEPT	0	0.769	1	4	3.57	5	2.68	3.73	6.15
FB06	0	glImps	GLIMPSE	0	0.762	1	7	2.49	1	3.91	3.62	5.93
FB06	0	t@k	TACK	0	0.76	1	4	1.67	24	5.44	4.52	8.2
FB06	0	mWs	MOUSE	0	0.778	1	5	2.17	3	6.15	4.62	2.96
FB06	0	sis	CEASE	0	0.733	1	5	2.31	0	2.7	4.23	9.2
FB06	0	skwrt	SQUIRT	0	0.721	1	6	1.45	1	4.89	3.45	9.91
FB06	0	pent	PANT	0	0.878	1	4	1.11	8	4.3	4.56	18.95
FB06	0	mud	MOOD	0	0.756	1	4	2.91	-2	3.96	4.68	5.5
FB06	0	sort	SORT	0	0.769	1	4	3.77	6	3.89	4.58	13.17
FB06	0	gr@sp	GRASP	0	0.816	1	5	2.56	5	4.1	3.95	10.58
FB06	0	rUk	ROOK	0	0.811	1	4	0.95	8	4	4.52	7.68
FB06	0	kwEl	QUELL	0	0.877	1	5	1.32	1	2	3.99	8.01
FB06	0	ok	OAK	0	0.816	1	3	2.41	4	5.8	2.43	0.9
FB06	0	bat bWt	BOUT	0	N/A	0	4	2.03	17	1.8	4.07	2.78
FB06	0	dun	DUNE	0	0.833	1	4	1.4	-1	4.5	3.97	6.6
FB06	0	pen	PANE	0	0.874	1	4	1.51	13	4.11	4.51	12.11
FB06	0	g@@l	GALL	0	N/A	0	4	1.43	11	2.3	4.49	6.26
FB06	0	bon	BONE	0	0.98	1	4	2.68	9	5.89	4.47	8.28
FB06	0	dem	DAME	0	0.991	1	4	1.45	12	4.68	4.58	10.23
FB06	0	flas	FLOSS	0	0.878	1	5	1.34	9	5.7	4.24	11.15
FB06	0	klWn	CLOWN	0	1.017	1	5	1.77	-1	6.21	4.22	12.03
FB06	0	st@mp	STAMP	0	0.724	1	5	2.39	13	4.94	3.9	18.32
FB06	0	mrT	MIRTH	0	0.877	1	5	1.58	4	4.24	4.37	2.66
FB06	0	kOn	COIN	0	0.897	1	4	2.15	4	6.18	3.99	2.32
FB06	0	waC	WATCH	0	0.76	1	5	3.29	-8	5.45	4.33	6.63
FB06	0	ek	EGG	0	0.78122	1	3	2.82	1	5.99	2.86	1.49
FB06	0	drek	DRAKE	0	0.72	1	5	1.53	19	3.7	3.88	17.2
FB06	0	krom	CHROME	0	0.965	1	6	1.66	4	5.41	4.1	11.97
FB06	0	pOz	POISE	0	0.784	1	5	1.53	2	3.2	4.33	2.83
FB06	0	spa	SPA	0	0.714	1	3	1.51	-5	6	1.84	1.3
FB06	0	kup	COOP	0	0.897	1	4	0.6	12	3.6	4.37	1.43
FB06	0	wIS	WISH	0	1.19	1	4	3.36	6	3.71	4.47	11.81
FB06	0	twYn	TWINE	0	0.917	1	5	1.51	23	4.8	3.94	4.84
FB06	0	pis	PEACE	0	0.779	1	5	3.2	1	4.15	4.36	6.47
FB06	0	Ej	EDGE	0	0.749	1	4	3.14	9	5.05	3.36	1.43
FB06	0	wik	WEAK	0	0.673	1	4	2.92	11	3.88	4.34	7.07
FB06	0	las	LOSS	0	0.697	1	4	3.15	9	3.55	4.48	8.62
FB06	0	yxG	YOUNG	0	0.7	1	5	3.9	1	5.26	4.61	4.55
FB06	0	lin	LEAN	0	0.779	1	4	2.56	6	4.46	4.59	13.13
FB06	0	ste	STAY	0	0.692	1	4	3.45	29	3.07	3.94	2.26
FB06	0	grYm grIm	GRIM	0	N/A	0	4	2.43	15	3	3.4	18.01
FB06	0	l@ks	LAX	0	0.775	1	3	1.23	6	3.03	3.55	26.15
FB06	0	faks	FOX	0	0.68644	1	3	2.25	8	6.26	4.17	25.95
FB06	0	din	DEAN	0	0.734	1	4	2.34	6	4.6	4.51	10.22
FB06	0	C@t	CHAT	0	0.787	1	4	2.4	23	5.08	4.68	8.8
FB06	0	k@mp	CAMP	0	0.772	1	4	3.1	13	5.93	4.21	8.01
FB06	0	wird	WEIRD	0	0.698	1	5	2.11	1	4.25	3.91	1.84
FB06	0	swIft	SWIFT	0	0.662	1	5	2.32	9	4.41	3.5	5.5
FB06	0	iz	EASE	0	0.71	1	4	2.76	0	3.12	4.37	1.11
FB06	0	strEC	STRETCH	0	0.679	1	7	2.84	8	4.5	3.68	22.31
FB06	0	m@T	MATH	0	0.7	1	4	1.26	4	4.63	4.69	6.22
FB06	0	fIks	FIX	0	0.72	1	3	2.52	4	3.2	3.42	26.85
FB06	0	flYt	FLIGHT	0	0.852	1	6	3.01	17	5	3.85	15.2
FB06	0	kWC	COUCH	0	0.888	1	5	2.22	5	5.79	4.55	0.99
FB06	0	stu	STEW	0	0.721	1	4	1.87	-2	5.28	3.81	21.35
FB06	0	fir	FEAR	0	0.782	1	4	3.45	10	4.44	4.52	12.04
FB06	0	fxnd	FUND	0	0.839	1	4	2.64	1	3.4	4.08	30.43
FB06	0	tYp	TYPE	0	0.726	1	4	3.23	1	3.35	3.41	6.83
FB06	0	Trxst	THRUST	0	0.701	1	6	2.67	10	4	3.91	17.1
FB06	0	dEpT	DEPTH	0	0.795	1	5	2.67	1	4.55	3.69	4.79
FB06	0	sen	SANE	0	0.727	1	4	2.15	13	3.24	4.66	13.93
FB06	0	seG	SANG	0	0.688	1	4	2.53	17	3.2	4.62	6.05
FB06	0	korn	CORN	0	0.753	1	4	2.65	12	6.15	4.42	10.14
FB06	0	rut	ROOT	0	0.754	1	4	2.6	8	5.75	4.32	6.98
FB06	0	swev swav	SUAVE	0	N/A	0	5	1.43	1	2.9	3.61	5.02
FB06	0	kalm	CALM	0	0.839	1	4	2.84	2	4.15	4.13	5.18
FB06	0	gYl	GUILE	0	1.103	1	5	1.43	1	1.8	4.24	5.14
FB06	0	brIj	BRIDGE	0	0.919	1	6	3.01	4	6.39	3.79	18.73
FB06	0	b@th	BATH	0	0.893	1	4	2.91	4	5.88	4.61	3.63
FB06	0	mUl	MOLL	0	0.781	1	4	0.85	-3	2.1	4.73	2.12
FB06	0	@pt	APT	0	0.76	1	3	2.56	2	2.58	2.61	0.95
FB06	0	sil	SEAL	0	0.688	1	4	2.34	11	5.59	4.39	12.76
FB06	0	tuT	TOOTH	0	0.708	1	5	2.37	0	6.41	4.13	3.11
FB06	0	wormT worm	WARM	0	N/A	0	4	3.22	-3	4.34	4.32	8.8
FB06	0	sors	SOURCE	0	0.93	1	6	3.14	1	2.6	4.2	7.97
FB06	0	dxkt	DUCT	0	0.758	1	4	1.43	1	3.5	4.04	14.8
FB06	0	@ks	AXE	0	0.792	1	3	2.11	1	6.13	2.1	2.89
FB06	0	SUd	SHOULD	0	0.694	1	6	4.25	3	2.58	4.45	8.84
FB06	0	fYn	FINE	0	0.845	1	4	3.41	23	3.88	4.49	11.68
FB06	0	pWC	POUCH	0	0.861	1	5	1.83	5	5.42	4.43	0.3
FB06	0	spUrt	SPURT	0	0.758	1	5	1.62	3	4.11	3.61	11.14
FB06	0	jxg	JUG	0	0.853	1	3	2.18	19	5.9	2.59	2.49
FB06	0	snIf	SNIFF	0	0.765	1	5	1.77	11	4.3	3.44	3.05
FB06	0	skIn	SKIN	0	0.714	1	4	3.21	20	6.21	3.54	12.84
FB06	0	Tiz	THESE	0	0.776	1	5	4.36	1	2.29	4.94	8.68
FB10	0	wUp	WHOOP	0	0.97478	1	5	0.95	12	3.68	4.05	1.04
FB10	0	tYp	TYPE	0	0.81415	1	4	3.23	1	3.35	3.41	6.83
FB10	0	lxv	LOVE	0	0.82313	1	4	3.8	-12	5.59	4.54	3.76
FB10	0	wik	WEAK	0	0.82213	1	4	2.92	11	3.88	4.34	7.07
FB10	0	SEd	SHED	0	0.74231	1	4	2.6	15	6.06	4.55	11.68
FB10	0	dEpT	DEPTH	0	0.88	1	5	2.67	1	4.55	3.69	4.79
FB10	0	skwrt	SQUIRT	0	0.77823	1	6	1.45	1	4.89	3.45	9.91
FB10	0	twElv	TWELVE	0	0.73633	1	6	3.1	4	5.45	3.5	5.43
FB10	0	swIft	SWIFT	0	1.0177	1	5	2.32	9	4.41	3.5	5.5
FB10	0	tart	TART	0	0.7473	1	4	1.72	9	4.1	4.35	2.96
FB10	0	tin	TEAM	0	0.76426	1	4	3.18	11	5.41	4.15	7.17
FB10	0	kWC	COUCH	0	0.7034	1	5	2.22	5	5.79	4.55	0.99
FB10	0	bid	BEAD	0	0.91891	1	4	1.53	-4	6	4.65	10.51
FB10	0	bUl	BULL	0	0.78122	1	4	2.58	-6	6.39	4.2	4.75
FB10	0	klxmp	CLUMP	0	0.78821	1	5	1.83	16	3.9	3.48	7.8
FB10	0	swan	SWAN	0	0.69442	1	4	1.97	-17	6.52	3.86	7.49
FB10	0	kwort	QUART	0	1.1354	1	5	1.76	1	5.28	3.98	7.12
FB10	0	bIlj	BILGE	0	0.80916	1	5	1.51	1	1.7	3.44	15.23
FB10	0	Yl	AISLE	0	0.80916	1	5	2.11	1	5.27	3.26	1.15
FB10	0	hir	HEAR	0	0.8341	1	4	3.52	10	3.89	4.6	12.34
FB10	0	bek	BAKE	0	0.84209	1	4	2	19	5.01	4.6	7.67
FB10	0	lup	LOOP	0	0.69542	1	4	2.03	12	4.89	4.43	2.76
FB10	0	iz	EASE	0	0.90295	1	4	2.76	0	3.12	4.37	1.11
FB10	0	swav	SUAVE	0	0.893	1	5	1.43	1	2.9	3.61	5.02
FB10	0	rT	EARTH	0	0.75927	1	5	3.34	1	6.1	4.31	2.01
FB10	0	TrIl	THRILL	0	0.76925	1	6	2.01	27	4.62	3.95	11.83
FB10	0	krIpt	CRYPT	0	0.90594	1	5	1.41	1	5.26	3.09	18.55
FB10	0	harm	HARM	0	1.1434	1	4	2.81	3	3.92	4.53	6.82
FB10	0	splYs	SPLICE	0	0.73333	1	6	0.7	14	3.5	3.85	12.94
FB10	0	kEpt	KEPT	0	0.83909	1	4	3.57	5	2.68	3.73	6.15
FB10	0	min	MEAN	0	0.6615	1	4	3.88	6	3.13	4.48	11.35
FB10	0	kwIt	QUIT	0	0.7493	1	4	2.3	-2	2.9	3.17	12.42
FB10	0	wElt	WELT	0	0.70939	1	4	0.95	10	3.04	4.56	22.19
FB10	0	ni	KNEE	0	0.72735	1	4	2.72	18	6.18	4.08	0.3
FB10	0	pre	PRAY	0	0.74132	1	4	2.43	29	4.61	3.66	3.11
FB10	0	klaT	CLOTH	0	1.0277	1	5	2.91	0	5.63	4.24	13.64
FB10	0	dEl	DELL	0	0.74331	1	4	1.48	15	3.33	4.6	11.27
FB10	0	beG	BANG	0	0.73633	1	4	2.38	17	4.57	4.51	9.03
FB10	0	word	WARD	0	0.76227	1	4	2.65	-6	3	4.37	10.3
FB10	0	kork	CORK	0	0.7902	1	4	1.85	4	6.25	4.56	11.76
FB10	0	sors	SOURCE	0	0.69442	1	6	3.14	1	2.6	4.2	7.97
FB10	0	t@k	TACK	0	0.73034	1	4	1.67	24	5.44	4.52	8.2
FB10	0	muv	MOVE	0	0.89596	1	4	3.52	-16	3.66	4.61	3.83
FB10	0	der	DARE	0	0.92091	1	4	2.7	17	3.19	4.61	13.64
FB10	0	spEk	SPECK	0	0.76825	1	5	1.73	9	4.61	4	10.9
FB10	0	mxnk	MONK	0	0.84807	1	4	1.85	-2	5.9	4.36	11.22
FB10	0	sut	SOOT	0	0.69741	1	4	1.54	-8	5.05	4.44	2.55
FB10	0	snIf	SNIFF	0	0.6605	1	5	1.77	11	4.3	3.44	3.05
FB10	0	nir	NEAR	0	0.75229	1	4	3.53	10	3.75	4.52	11.26
FB10	0	Tri	THREE	0	0.81116	1	5	4.05	18	5.05	4.42	6.83
FB10	0	mav	MAUVE	0	N/A	0	5	1.91	1	5	3.51	1.39
FB10	0	bal	BALL	0	0.78422	1	4	3.22	11	6.36	4.66	10.49
FB10	0	bxj	BUDGE	0	0.7922	1	5	1.57	9	3.1	3.63	5.62
FB10	0	Toz	THOSE	0	0.82712	1	5	4.2	4	2.19	4.78	8.96
FB10	0	sis	CEASE	0	0.93887	1	5	2.31	0	2.7	4.23	9.2
FB10	0	hElm	HELM	0	0.76227	1	4	1.26	2	2.9	4.22	18.22
FB10	0	fir	FEAR	0	0.98077	1	4	3.45	10	4.44	4.52	12.04
FB10	0	bes	BASE	0	0.85107	1	4	3.07	0	4.37	4.47	7.08
FB10	0	ok	OAK	0	1.324	1	3	2.41	4	5.8	2.43	0.9
FB10	0	fars	FARCE	0	0.85705	1	5	1.86	0	2.1	4.19	4.43
FB10	0	lYn	LINE	0	0.97379	1	4	3.59	23	5.09	4.61	14.75
FB10	0	las	LOSS	0	0.72435	1	4	3.15	9	3.55	4.48	8.62
FB10	0	prt	PERT	0	0.77224	1	4	1.45	3	2	4.11	3.96
FB10	0	skIl	SKILL	0	0.68844	1	5	2.84	27	3.51	3.89	14.19
FB10	0	tut	TOOT	0	0.80218	1	4	0.9	8	3.3	4.34	4.33
FB10	0	lark	LARK	0	0.78522	1	4	1.68	11	5.35	4.45	4.97
FB10	0	stu	STEW	0	0.78721	1	4	1.87	-2	5.28	3.81	21.35
FB10	0	skr@C	SCRATCH	0	0.85905	1	7	2.28	8	5.07	3.47	10.39
FB10	0	hors	HOARSE	0	0.92889	1	6	1.88	2	3.7	3.93	6.85
FB10	0	myuz	MUSE	0	0.8371	1	4	1.32	0	3.15	4.48	8.86
FB10	0	sen	SANE	0	0.71837	1	4	2.15	13	3.24	4.66	13.93
FB10	0	por	POUR	0	0.74231	1	4	2.64	-5	4.91	4.37	16.93
FB10	0	wrd	WORD	0	1.0466	1	4	3.6	-5	4.75	4.46	11.54
FB10	0	frez	PHRASE	0	0.85805	1	6	2.79	-2	3.38	3.74	19.06
FB10	0	gUd	GOOD	0	0.8341	1	4	4.23	-2	3.44	4.54	8.55
FB10	0	lYf	LIFE	0	0.81415	1	4	4.12	6	4.44	4.42	10.45
FB10	0	Trot	THROAT	0	0.84807	1	6	2.89	11	5.85	3.85	9.78
FB10	0	glImps	GLIMPSE	0	1.0327	1	7	2.49	1	3.91	3.62	5.93
FB10	0	sYd	SIDE	0	0.6166	1	4	3.84	13	3.58	4.22	9.9
FB10	0	ben	BANE	0	0.7932	1	4	1.26	13	2.1	4.55	8.86
FB10	0	hid	HEED	0	0.71438	1	4	1.68	21	2.3	4.65	8.91
FB10	0	bim	BEAM	0	0.79819	1	4	2.25	11	5	4.35	9.1
FB10	0	fud	FOOD	0	0.92091	1	4	3.66	-2	5.57	4.5	4.48
FB10	0	nekst	NEXT	0	0.80317	1	4	3.91	2	3.29	4.05	19.52
FB10	0	yat	YACHT	0	0.90095	1	5	1.92	1	6.06	3.43	10.87
FB10	0	vOd	VOID	0	0.85805	1	4	2	1	3	3.72	0.98
FB10	0	het	ATE	0	0.7912	1	3	2.87	18	3.71	2.86	1.08
FB10	0	bIl	BILL	0	1.0167	1	4	2.99	27	5.45	4.38	12.3
FB10	0	tiC	TEACH	0	0.68844	1	5	2.96	10	4.07	4.52	6.17
FB10	0	hUd	HOOD	0	0.7942	1	4	1.91	-2	5.77	4.51	7.73
FB10	0	win	WEAN	0	0.7942	1	4	1.4	6	2.8	4.8	10.54
FB10	0	wUd	WOOD	0	0.72535	1	4	3.07	-2	5.9	4.51	9.08
FB10	0	hUk	HOOK	0	0.74431	1	4	2.74	8	5.49	4.52	7.01
FB10	0	skIn	SKIN	0	0.67147	1	4	3.21	20	6.21	3.54	12.84
FB10	0	bon	BONE	0	0.8341	1	4	2.68	9	5.89	4.47	8.28
FB10	0	korn	CORN	0	0.78023	1	4	2.65	12	6.15	4.42	10.14
FB10	0	mer	MARE	0	1.5405	1	4	1.81	17	5.27	4.82	13.06
FB10	0	hEd	HEAD	0	0.67646	1	4	3.91	4	5.81	4.6	12.82
FB10	0	krxnC	CRUNCH	0	0.87601	1	6	1.76	8	4.1	3.82	10.83
FB10	0	men	MANE	0	0.72435	1	4	1.66	13	5.17	4.63	13.44
FB10	0	sim	SEAM	0	0.72236	1	4	1.65	11	4.91	4.2	10.55
FB10	0	pIl	PILL	0	0.70839	1	4	2.37	27	6.11	4.45	9.87
FB10	0	lUk	LOOK	0	0.72036	1	4	4.02	8	3.48	4.62	7.75
FB10	0	Cxnk	CHUNK	0	0.72036	1	5	1.8	19	4.5	3.99	7.71
FB10	0	yild	YIELD	0	0.73234	1	5	2.46	4	4.1	3.77	20.97
FB10	0	nxn	NONE	0	0.72336	1	4	3.34	-15	3.68	4.22	10.82
FB10	0	Txm	THUMB	0	0.72036	1	5	2.61	5	6.34	3.58	6.55
FB10	0	mes	MACE	0	0.69143	1	4	1.54	12	5	4.62	11.66
FB10	0	tun	TUNE	0	0.83011	1	4	2.43	-1	4.23	3.98	6.66
FB10	0	men	MAIN	0	0.76925	1	4	3.54	21	2.88	4.57	13.44
FB10	0	mas	MOSS	0	0.73333	1	4	2.06	9	6.03	4.55	4.02
FB10	0	b@th	BATH	0	0.7932	1	4	2.91	4	5.88	4.61	3.63
FB10	0	Sin	SHEEN	0	0.71737	1	5	1.66	8	2	4.61	9.15
FB10	0	st@mp	STAMP	0	0.70041	1	5	2.39	13	4.94	3.9	18.32
FB10	0	fIks	FIX	0	0.80317	1	3	2.52	4	3.2	3.42	26.85
FB10	0	kard	CARD	0	0.69442	1	4	2.89	6	5.97	4.42	5.9
FB10	0	gor	GORE	0	1.303	1	4	1.2	21	4.44	4.81	13.97
FB10	0	mart	MART	0	0.7054	1	4	1.11	9	3.4	4.5	6.55
FB10	0	wand	WAND	0	0.7024	1	4	1.46	-12	5.37	4.56	24.78
FB10	0	bald	BALD	0	0.76925	1	4	2.18	2	6.2	4.46	23.46
FB10	0	Cen	CHAIN	0	0.68245	1	5	2.77	21	5.82	4.3	8.37
FB10	0	stre	STRAY	0	0.69043	1	5	2.06	29	4	3.75	20.83
FB10	0	mYm	MIME	0	0.75828	1	4	1.7	11	5.1	4.58	6.55
FB10	0	stret	STRAIGHT	0	0.69741	1	8	3.34	1	4.51	3.81	27.13
FB10	0	Tur	THEIR	0	0.75429	1	5	4.72	1	2.21	4.96	3.38
FB10	0	pUl	PULL	0	0.82612	1	4	3.08	-6	4.32	4.2	5.87
FB10	0	kalm	CALM	0	0.72635	1	4	2.84	2	4.15	4.13	5.18
FB10	0	flas	FLOSS	0	0.69741	1	5	1.34	9	5.7	4.24	11.15
FB10	0	rer	RARE	0	0.86503	1	4	2.95	17	3.74	4.55	13.35
FB10	0	m@T	MATH	0	0.7054	1	4	1.26	4	4.63	4.69	6.22
FB10	0	kru	CREW	0	0.65052	1	4	2.58	-2	5.03	3.79	5.83
FB10	0	jxg	JUG	0	0.78422	1	3	2.18	19	5.9	2.59	2.49
FB10	0	gus	GOOSE	0	0.75229	1	5	2.03	2	6.16	4.39	2.48
FB10	0	krs	CURSE	0	0.68345	1	5	2.29	3	3.9	4.05	4.99
FB10	0	tuT	TOOTH	0	0.7044	1	5	2.37	0	6.41	4.13	3.11
FB10	0	dal	DOLL	0	0.76327	1	4	2.5	-3	5.97	4.66	3.94
FB10	0	sWT	SOUTH	0	0.72635	1	5	3.11	-1	4.69	4.43	3.16
FB10	0	spIl	SPILL	0	0.86104	1	5	1.9	27	5.17	4.15	14.01
FB10	0	taG	TONG	0	1.0147	1	4	0.7	10	4.5	4.4	5.77
FB10	0	fal	FALL	0	0.72934	1	4	3.29	11	5.33	4.61	13.94
FB10	0	hark	HARK	0	1.0307	1	4	1.23	11	2.2	4.63	7.37
FB10	0	med	MAID	0	0.74032	1	4	2.36	5	5.6	4.78	10.19
FB10	0	fluk	FLUKE	0	0.73433	1	5	1.67	-1	2.9	3.22	7.77
FB10	0	res	RACE	0	0.75528	1	4	3.14	12	4.71	4.35	11.56
FB10	0	braT	BROTH	0	0.84109	1	5	1.52	0	4.5	4.23	15.7
FB10	0	h@S	HASH	0	1.2282	1	4	1.59	20	3.9	4.54	9.73
FB10	0	@ks	AXE	0	0.85206	1	3	2.11	1	6.13	2.1	2.89
FB10	0	rj	URGE	0	0.79819	1	4	2.54	4	2.5	2.98	0.48
FB10	0	gWj	GOUGE	0	0.9688	1	5	1	0	3	4.25	0.24
FB10	0	strEC	STRETCH	0	0.71537	1	7	2.84	8	4.5	3.68	22.31
FB10	0	park	PARK	0	0.76327	1	4	3.05	11	5.84	4.43	7.03
FB10	0	sat	SOUGHT	0	0.94585	1	6	2.82	7	2	4.12	13.17
FB10	0	iv	EVE	0	0.77025	1	3	2.27	3	3.3	2.48	0.78
FB10	0	sun	SOON	0	0.64753	1	4	3.71	10	2.57	4.56	5.91
FB10	0	wird	WEIRD	0	0.74431	1	5	2.11	1	4.25	3.91	1.84
FB10	0	snek	SNAKE	0	0.63955	1	5	2.42	19	6.47	3.21	4.12
FB10	0	Trxst	THRUST	0	0.77025	1	6	2.67	10	4	3.91	17.1
FB10	0	dxkt	DUCT	0	0.84109	1	4	1.43	1	3.5	4.04	14.8
FB10	0	din	DEAN	0	0.76227	1	4	2.34	6	4.6	4.51	10.22
FB10	0	myul	MULE	0	0.83909	1	4	1.92	2	6.07	4.25	7.26
FB10	0	rl	EARL	0	0.78621	1	4	2.44	2	3.77	4.18	0.48
FB10	0	fl@sk	FLASK	0	0.81016	1	5	1.89	6	6.02	3.81	6.61
FB10	0	TaG	THONG	0	0.7463	1	5	1.08	10	5.34	4.78	3.55
FB10	0	mUl	MOLL	0	0.91592	1	4	0.85	-3	2.1	4.73	2.12
FB10	0	bal	THAW	0	1.2063	1	4	1.66	19	4.74	4.73	0
FB10	0	fIl	FILL	0	0.90794	1	4	2.86	27	3.91	4.69	9.44
FB10	0	lInt	LINT	0	0.97778	1	4	1.08	11	5.13	4.66	21.94
FB10	0	pInk	PINK	0	0.74531	1	4	2.92	19	5.77	4.03	14.45
FB10	0	sElf	SELF	0	0.72435	1	4	2.84	5	4.48	4.28	20.57
FB10	0	glYd	GLIDE	0	0.95683	1	5	1.56	13	4.87	3.67	9.57
FB10	0	dxn	DONE	0	0.85406	1	4	3.86	-15	3.05	4.52	14.71
FB10	0	dim	DEEM	0	0.92091	1	4	1.23	3	1.54	4.58	6.65
FB10	0	lon	LONE	0	1.1514	1	4	2.04	9	3.99	4.52	7.12
FB10	0	brT	BERTH	0	0.82014	1	5	1.84	1	3.01	4.27	4.49
FB10	0	bard	BARD	0	1.2272	1	4	1	6	3.93	4.42	4.85
FB10	0	rut	ROOT	0	0.79519	1	4	2.6	8	5.75	4.32	6.98
FB10	0	dorm	DORM	0	0.75329	1	4	1.86	4	5.87	4.52	4.87
FB10	0	skUl	SCHOOL	0	0.7942	1	6	3.84	7	6.07	3.89	11.84
FB10	0	krWd	CROWD	0	0.98975	1	5	2.95	1	5.4	3.89	10.91
FB10	0	wid	WEED	0	0.74431	1	4	2.23	21	6.12	4.78	8.38
FB10	0	kil	KEEL	0	0.94984	1	4	1.61	11	3.41	4.29	8.82
FB10	0	rir	REAR	0	0.81814	1	4	2.66	10	4.51	4.46	11.76
FB10	0	worm	WARM	0	0.69342	1	4	3.22	-3	4.34	4.32	8.8
FB10	0	tYl	TILE	0	0.69442	1	4	1.77	14	4.61	4.48	8.47
FB10	0	h@v	HALVE	0	0.78921	1	5	1.46	0	3.92	3.77	4.82
FB10	0	prInts	PRINCE	0	0.9239	1	6	2.77	4	6.15	4.2	18.13
FB10	0	pen	PANE	0	0.69342	1	4	1.51	13	4.11	4.51	12.11
FB10	0	klrk	CLERK	0	0.72336	1	5	2.62	4	5.08	4.06	12.26
FB10	0	seG	SANG	0	0.66948	1	4	2.53	17	3.2	4.62	6.05
FB10	0	pop	POKE	0	N/A	0	4	1.89	13	4.5	3.95	4.39
FB10	0	strxk	STRUCK	0	1.0546	1	6	3	16	3.8	3.75	21.63
FB10	0	per	PARE	0	0.88698	1	4	1.11	17	3.01	4.69	14.01
FB10	0	sir	SEAR	0	0.71737	1	4	0.7	10	2.84	4.5	10.17
FB10	0	do	DOUGH	0	0.88599	1	5	2.27	-11	5.61	4.04	0.6
FB10	0	lun	LOOM	0	N/A	0	4	1.72	7	3.3	4.81	5.45
FB10	0	s@m	SHAM	0	0.86803	1	4	1.6	23	3	4.3	2.98
FB10	0	lEpt	LEAPT	0	0.80317	1	5	2.28	1	3.7	3.96	9.95
FB10	0	kOn	COIN	0	0.72236	1	4	2.15	4	6.18	3.99	2.32
FB10	0	gYd	GUIDE	0	0.70739	1	5	2.82	1	4.55	3.79	6.6
FB10	0	mYt	MIGHT	0	0.77624	1	5	4.12	17	2.67	4.55	14.49
FB10	0	bun	BOON	0	0.90095	1	4	2.85	10	2	4.49	4.45
FB10	0	tid	DEED	0	0.72834	1	4	1.97	21	3.83	4.49	8.06
FB10	0	kup	COOP	0	0.7902	1	4	0.6	12	3.6	4.37	1.43
FB10	0	kUl	COOL	0	1.2472	1	4	2.99	7	4.35	4.26	3.85
FB10	0	spa	SPA	0	0.7054	1	3	1.51	-5	6	1.84	1.3
FB10	0	gr@f	GRAPH	0	0.9688	1	5	1.85	1	5.61	3.77	13.76
FB10	0	koks	COAX	0	0.81615	1	4	1.52	2	2.1	3.46	23.85
FB10	0	spxn	SPUN	0	0.66349	1	4	2.16	14	3.4	2.64	10.06
FB10	0	gr@sp	GRASP	0	0.82712	1	5	2.56	5	4.1	3.95	10.58
FB10	0	paz	PAUSE	0	0.71238	1	5	2.67	3	3.44	4.24	10.06
FB10	0	skwad	SQUAD	0	0.69143	1	5	2.23	2	4.4	3.21	9.35
FB10	0	kIl	KILL	0	0.7044	1	4	3.14	27	4.79	4.58	11.14
FB10	0	tEkst	TEXT	0	0.73333	1	4	2.71	2	4.74	3.98	22.38
FB10	0	CIp	CHIP	0	0.68644	1	4	2.09	25	5.7	3.86	5.28
FB10	0	Sarp	SHARP	0	0.84508	1	5	3.01	3	4.96	4.07	1.55
FB10	0	gEs	GUESS	0	0.76127	1	5	3.03	1	2.95	3.94	7.93
FB10	0	InC	INCH	0	0.79918	1	4	2.64	7	4.93	4.41	1.66
FB10	0	krom	CHROME	0	0.90794	1	6	1.66	4	5.41	4.1	11.97
FB10	0	br@s	BRASS	0	0.81914	1	5	2.53	11	5.38	4.22	15.32
FB10	0	x dos	DOSE	0	1.2452	1	4	2.08	-8	3.3	4.48	0.71
FB10	0	hup	HOOP	0	0.90993	1	4	1.45	12	5.6	4.33	2.93
FB10	0	mal	MOTH	0	0.75329	1	4	1.72	0	5.83	4.69	1.43
FB10	0	pev	PAVE	0	0.71637	1	4	1.11	14	4.5	4.79	7.69
FB10	0	wIS	WISH	0	0.76925	1	4	3.36	6	3.71	4.47	11.81
FB10	0	ramp	ROMP	0	0.76526	1	4	1.3	4	3.3	4.21	5.49
FB10	0	lEs	LESS	0	0.74231	1	4	3.92	10	2.79	4.35	9.46
FB10	0	k@mp	CAMP	0	0.69841	1	4	3.1	13	5.93	4.21	8.01
FB10	0	priC	PREACH	0	0.82512	1	6	1.84	10	4.6	3.96	15.19
FB10	0	sket	SKATE	0	0.7054	1	5	1.84	18	5.62	3.41	13.71
FB10	0	spUrt	SPURT	0	0.8361	1	5	1.62	3	4.11	3.61	11.14
FB10	0	spre	SPRAY	0	0.72635	1	5	2.3	29	5.74	3.64	11.8
FB10	0	klit	CLEAT	0	1.0307	1	5	1.36	13	4.36	4.25	14.99
HF01	0	wxnts	ONCE	0	0.626	1	4	4	-2	2.79	4.33	18.87
HF01	0	mWs	MOUSE	0	0.636	1	5	2.17	3	6.15	4.62	2.96
HF01	0	stre	STRAY	0	0.642	1	5	2.06	29	4	3.75	20.83
HF01	0	rT	EARTH	0	0.649	1	5	3.34	1	6.1	4.31	2.01
HF01	0	st@mp	STAMP	0	0.651	1	5	2.39	13	4.94	3.9	18.32
HF01	0	Srxg	SHRUG	0	0.651	1	5	1.9	19	4.58	3.33	2.46
HF01	0	skrxb	SCRUB	0	0.661	1	5	2.17	16	5.23	3	9.2
HF01	0	wid	WEED	0	0.661	1	4	2.23	21	6.12	4.78	8.38
HF01	0	tal	TALL	0	0.664	1	4	3.06	11	4.88	4.6	10.98
HF01	0	tuT	TOOTH	0	0.666	1	5	2.37	0	6.41	4.13	3.11
HF01	0	strEC	STRETCH	0	0.666	1	7	2.84	8	4.5	3.68	22.31
HF01	0	men	Main	0	0.667	1	4	3.54	21	2.88	4.57	13.44
HF01	0	wIS	WISH	0	0.67	1	4	3.36	6	3.71	4.47	11.81
HF01	0	kEC	CATCH	0	0.671	1	5	3.1	8	4.4	4.29	7.32
HF01	0	mIks	MIX	0	0.674	1	3	2.63	4	3.48	3.17	26.86
HF01	0	hel	Hale	0	0.676	1	4	1.2	17	3.35	4.57	7.13
HF01	0	bek	BAKE	0	0.677	1	4	2	19	5.01	4.6	7.67
HF01	0	spa	SPA	0	0.679	1	3	1.51	-5	6	1.84	1.3
HF01	0	sun	SOON	0	0.679	1	4	3.71	10	2.57	4.56	5.91
HF01	0	dark	DARK	0	0.68	1	4	3.52	11	5.75	4.35	3.63
HF01	0	k@mp	CAMP	0	0.68	1	4	3.1	13	5.93	4.21	8.01
HF01	0	word	WARD	0	0.681	1	4	2.65	-6	3	4.37	10.3
HF01	0	lYf	LIFE	0	0.685	1	4	4.12	6	4.44	4.42	10.45
HF01	0	worn	WARN	0	0.686	1	4	2.31	-3	3.37	4.29	9.08
HF01	0	skIn	SKIN	0	0.686	1	4	3.21	20	6.21	3.54	12.84
HF01	0	lard	LARD	0	0.687	1	4	1.54	6	4.85	4.39	5.13
HF01	0	tUk	TOOK	0	0.688	1	4	3.93	8	2.4	4.55	7.65
HF01	0	fIlm	FILM	0	0.688	1	4	3.2	1	5.73	4.16	14.33
HF01	0	kWC	COUCH	0	0.69	1	5	2.22	5	5.79	4.55	0.99
HF01	0	jxg	JUG	0	0.69	1	3	2.18	19	5.9	2.59	2.49
HF01	0	SWt	SHOUT	0	0.69	1	5	2.55	17	4.74	4.58	2.76
HF01	0	mEd	MEAD	0	0.691	0	4	1.51	-4	2.6	4.41	9.2
HF01	0	kIl	KILL	0	0.695	1	4	3.14	27	4.79	4.58	11.14
HF01	0	worm	WARM	0	0.696	1	4	3.22	-3	4.34	4.32	8.8
HF01	0	CIp	CHIP	0	0.699	1	4	2.09	25	5.7	3.86	5.28
HF01	0	bal	BALL	0	0.702	1	4	3.22	11	6.36	4.66	10.49
HF01	0	mxk	MUCK	0	0.702	1	4	2.03	16	2.9	4.54	5.66
HF01	0	SEd	SHED	0	0.704	1	4	2.6	15	6.06	4.55	11.68
HF01	0	Tiz	THESE	0	0.704	1	5	4.36	1	2.29	4.94	8.68
HF01	0	kep	CAPE	0	0.705	1	4	2.45	12	5.82	3.88	7.74
HF01	0	frm	FIRM	0	0.705	1	4	3.11	1	4.04	4.16	4.36
HF01	0	iv	EVE	0	0.706	1	3	2.27	3	3.3	2.48	0.78
HF01	0	bird	BEARD	0	0.706	1	5	2.6	0	6.28	4.5	2.79
HF01	0	bin	BEAN	0	0.707	1	4	1.84	6	5.77	4.72	12.66
HF01	0	Cxnk	CHUNK	0	0.708	1	5	1.8	19	4.5	3.99	7.71
HF01	0	InC	INCH	0	0.709	1	4	2.64	7	4.93	4.41	1.66
HF01	0	nxn	NONE	0	0.71	1	4	3.34	-15	3.68	4.22	10.82
HF01	0	hElm	HELM	0	0.71	1	4	1.26	2	2.9	4.22	18.22
HF01	0	lir	LEER	0	0.71	1	4	1.15	10	2.6	4.62	10.17
HF01	0	prInts	PRINCE	0	0.71	1	6	2.77	4	6.15	4.2	18.13
HF01	0	kru	CREW	0	0.71	1	4	2.58	-2	5.03	3.79	5.83
HF01	0	mut	MOOT	0	0.71	1	4	0.95	8	1.4	4.49	5.2
HF01	0	gus	GOOSE	0	0.711	1	5	2.03	2	6.16	4.39	2.48
HF01	0	bas	BOSS	0	0.711	1	4	2.62	9	5.4	4.43	5.06
HF01	0	gu kup	COOP	0	0.711	0	4	0.6	12	3.6	4.37	1.43
HF01	0	swIm	SWIM	0	0.712	1	4	2.63	15	5.92	2.97	11.59
HF01	0	pWC	POUCH	0	0.713	1	5	1.83	5	5.42	4.43	0.3
HF01	0	tart	TART	0	0.713	1	4	1.72	9	4.1	4.35	2.96
HF01	0	trIp	TRIP	0	0.714	1	4	3.01	25	4.98	3.58	15.64
HF01	0	din	DEAN	0	0.717	1	4	2.34	6	4.6	4.51	10.22
HF01	0	l@ks	LAX	0	0.717	1	3	1.23	6	3.03	3.55	26.15
HF01	0	park	PARK	0	0.717	1	4	3.05	11	5.84	4.43	7.03
HF01	0	hid	HEED	0	0.718	1	4	1.68	21	2.3	4.65	8.91
HF01	0	sen	SANE	0	0.718	1	4	2.15	13	3.24	4.66	13.93
HF01	0	fat	FOUGHT	0	0.718	1	6	2.82	7	3.9	4.12	17.7
HF01	0	rev	RAVE	0	0.721	1	4	1.18	14	3.9	4.65	8.92
HF01	0	pent	PANT	0	0.722	0	4	1.11	8	4.3	4.56	18.95
HF01	0	wUd	WOOD	0	0.722	1	4	3.07	-2	5.9	4.51	9.08
HF01	0	raG	WRONG	0	0.722	1	5	3.57	10	3.19	4.41	7.93
HF01	0	splYs	SPLICE	0	0.723	1	6	0.7	14	3.5	3.85	12.94
HF01	0	swrv	SWERVE	0	0.724	1	6	1.38	3	5	3.3	4.51
HF01	0	Inn	INN	0	0.726	1	3	2.23	4	5.68	2.4	4.37
HF01	0	wird	WEIRD	0	0.729	1	5	2.11	1	4.25	3.91	1.84
HF01	0	wek	WAKE	0	0.729	1	4	2.76	19	3.4	4.56	11.22
HF01	0	SUk	SHOOK	0	0.73	1	5	3.09	8	3.8	4.07	8.13
HF01	0	h@S	HASH	0	0.731	1	4	1.59	20	3.9	4.54	9.73
HF01	0	mrj	MERGE	0	0.731	1	5	1.79	3	3.5	3.97	1.14
HF01	0	farm	FARM	0	0.734	1	4	3.07	3	5.24	4.32	4.55
HF01	0	hir	HEAR	0	0.734	1	4	3.52	10	3.89	4.6	12.34
HF01	0	mes	MACE	0	0.734	1	4	1.54	12	5	4.62	11.66
HF01	0	lYn	LINE	0	0.735	1	4	3.59	23	5.09	4.61	14.75
HF01	0	bun	BOON	0	0.736	1	4	2.85	10	2	4.49	4.45
HF01	0	rIsk	RISK	0	0.737	1	4	3.09	5	3.23	3.91	8.01
HF01	0	beG	BANG	0	0.737	1	4	2.38	17	4.57	4.51	9.03
HF01	0	kOn	COIN	0	0.737	1	4	2.15	4	6.18	3.99	2.32
HF01	0	@ks	AXE	0	0.738	1	3	2.11	1	6.13	2.1	2.89
HF01	0	t@kt t@k	TACK	0	0.738	0	4	1.67	24	5.44	4.52	8.2
HF01	0	klxmp	CLUMP	0	0.739	1	5	1.83	16	3.9	3.48	7.8
HF01	0	bard	BARD	0	0.739	1	4	1	6	3.93	4.42	4.85
HF01	0	Cil	CHILL	0	0.739	1	5	2.29	27	3.81	4.62	7.96
HF01	0	wElt	WELT	0	0.74	1	4	0.95	10	3.04	4.56	22.19
HF01	0	SUd	SHOULD	0	0.742	1	6	4.25	3	2.58	4.45	8.84
HF01	0	sper	SPARE	0	0.742	1	5	2.8	17	3.68	4.38	15.05
HF01	0	darn	DARN	0	0.742	1	4	1.28	3	2	4.22	1.31
HF01	0	gr@f	GRAPH	0	0.743	1	5	1.85	1	5.61	3.77	13.76
HF01	0	kwot	QUOTE	0	0.743	1	5	2.44	1	3.29	3.72	5.95
HF01	0	wand	WAND	0	0.744	1	4	1.46	-12	5.37	4.56	24.78
HF01	0	win	WEAN	0	0.745	1	4	1.4	6	2.8	4.8	10.54
HF01	0	tid	DEED	0	0.745	0	4	1.97	21	3.83	4.49	8.06
HF01	0	sYz	SIZE	0	0.745	1	4	3.3	2	4.05	3.62	9.94
HF01	0	bim	BEAM	0	0.746	1	4	2.25	11	5	4.35	9.1
HF01	0	hip	HEAP	0	0.746	1	4	2.28	5	4.37	4.25	8.3
HF01	0	krxnC	CRUNCH	0	0.747	1	6	1.76	8	4.1	3.82	10.83
HF01	0	rUk	ROOK	0	0.748	1	4	0.95	8	4	4.52	7.68
HF01	0	but	BOOT	0	0.749	1	4	2.2	8	6.22	4.37	3.93
HF01	0	skr@C	SCRATCH	0	0.75	1	7	2.28	8	5.07	3.47	10.39
HF01	0	lut	LOOT	0	0.75	1	4	1.87	8	5.24	4.42	4.42
HF01	0	pUl	PULL	0	0.751	1	4	3.08	-6	4.32	4.2	5.87
HF01	0	med	MAID	0	0.751	1	4	2.36	5	5.6	4.78	10.19
HF01	0	pYn	PINE	0	0.751	1	4	2.34	23	6.23	4.25	9.45
HF01	0	stUr	STIR	0	0.751	1	4	2.49	3	4.5	3.4	21.09
HF01	0	fYn	FINE	0	0.754	1	4	3.41	23	3.88	4.49	11.68
HF01	0	korn	CORN	0	0.754	1	4	2.65	12	6.15	4.42	10.14
HF01	0	fIfT	FIFTH	0	0.757	1	5	2.68	1	4.4	3.93	6.39
HF01	0	nir	NEAR	0	0.76	1	4	3.53	10	3.75	4.52	11.26
HF01	0	et	Eight	0	0.761	1	5	3.26	2	5.19	4.29	2.28
HF01	0	paz	PAUSE	0	0.761	1	5	2.67	3	3.44	4.24	10.06
HF01	0	rn	EARN	0	0.762	1	4	2.56	3	3.89	4.24	1.2
HF01	0	lxv	LOVE	0	0.762	1	4	3.8	-12	5.59	4.54	3.76
HF01	0	wrd	WORD	0	0.764	1	4	3.6	-5	4.75	4.46	11.54
HF01	0	glYd	GLIDE	0	0.765	1	5	1.56	13	4.87	3.67	9.57
HF01	0	fant	FONT	0	0.765	1	4	1.4	-1	4.74	4.45	18.01
HF01	0	grWnd	GROUND	0	0.766	1	6	3.53	8	5.2	4.39	18.93
HF01	0	Cen	CHAIN	0	0.767	1	5	2.77	21	5.82	4.3	8.37
HF01	0	yat	YACHT	0	0.767	1	5	1.92	1	6.06	3.43	10.87
HF01	0	pil	PEAL	0	0.768	1	4	1.28	11	4.43	4.01	10.03
HF01	0	fir	FEAR	0	0.769	1	4	3.45	10	4.44	4.52	12.04
HF01	0	bOl	BOIL	0	0.769	1	4	2.54	9	5.42	3.88	3.62
HF01	0	skim	SCHEME	0	0.77	1	6	3.07	2	3.01	3.84	12.06
HF01	0	pyor	PURE	0	0.77	1	4	2.91	-2	3.48	4.29	4.59
HF01	0	pre	PRAY	0	0.771	1	4	2.43	29	4.61	3.66	3.11
HF01	0	dun	DOOM	0	0.773	0	4	1.99	7	3.4	4.81	3.73
HF01	0	bid	BEAD	0	0.773	1	4	1.53	-4	6	4.65	10.51
HF01	0	dxn	DONE	0	0.775	1	4	3.86	-15	3.05	4.52	14.71
HF01	0	grWl	GROWL	0	0.775	1	5	1.52	8	4	3.91	13.06
HF01	0	bun	BOOM	0	0.779	0	4	2.42	7	3.8	4.76	4.96
HF01	0	bxj	BUDGE	0	0.779	1	5	1.57	9	3.1	3.63	5.62
HF01	0	frez	PHRASE	0	0.78	1	6	2.79	-2	3.38	3.74	19.06
HF01	0	brat	BROUGHT	0	0.781	1	7	3.65	7	2.1	4.32	15.87
HF01	0	spUrt	SPURT	0	0.784	1	5	1.62	3	4.11	3.61	11.14
HF01	0	wIk	WICK	0	0.785	1	4	1.61	22	5.38	4.55	15.19
HF01	0	lup	LOOP	0	0.786	1	4	2.03	12	4.89	4.43	2.76
HF01	0	faks	FOX	0	0.786	1	3	2.25	8	6.26	4.17	25.95
HF01	0	lin	LEAN	0	0.79	1	4	2.56	6	4.46	4.59	13.13
HF01	0	min	MEAN	0	0.79	1	4	3.88	6	3.13	4.48	11.35
HF01	0	dEpT	DEPTH	0	0.793	1	5	2.67	1	4.55	3.69	4.79
HF01	0	kom	COMB	0	0.794	1	4	2	-3	5.52	4.13	6.75
HF01	0	wer	WARE	0	0.794	1	4	1.32	17	3.41	4.69	14.77
HF01	0	krom	CHROME	0	0.795	1	6	1.66	4	5.41	4.1	11.97
HF01	0	spxn	SPUN	0	0.797	1	4	2.16	14	3.4	2.64	10.06
HF01	0	pok	POKE	0	0.797	1	4	1.89	13	4.5	3.95	4.39
HF01	0	klit	CLEAT	0	0.799	1	5	1.36	13	4.36	4.25	14.99
HF01	0	fal	FALL	0	0.799	1	4	3.29	11	5.33	4.61	13.94
HF01	0	her	HARE	0	0.8	1	4	1.91	17	5.38	4.9	14.24
HF01	0	stret	STRAIGHT	0	0.803	1	8	3.34	1	4.51	3.81	27.13
HF01	0	balj	BULGE	0	0.805	1	5	1.94	1	4.8	3.41	5.3
HF01	0	br@s	BRASS	0	0.805	1	5	2.53	11	5.38	4.22	15.32
HF01	0	hUd	HOOD	0	0.806	1	4	1.91	-2	5.77	4.51	7.73
HF01	0	Sarp	SHARP	0	0.806	1	5	3.01	3	4.96	4.07	1.55
HF01	0	hark	HARK	0	0.806	1	4	1.23	11	2.2	4.63	7.37
HF01	0	fluk	FLUKE	0	0.809	1	5	1.67	-1	2.9	3.22	7.77
HF01	0	pis	PEACE	0	0.809	1	5	3.2	1	4.15	4.36	6.47
HF01	0	gor	GORE	0	0.811	1	4	1.2	21	4.44	4.81	13.97
HF01	0	krWd	CROWD	0	0.813	1	5	2.95	1	5.4	3.89	10.91
HF01	0	klrk	CLERK	0	0.814	1	5	2.62	4	5.08	4.06	12.26
HF01	0	rEC	RETCH	0	0.816	1	5	0.95	8	2.8	3.99	1.76
HF01	0	hil	HEAL	0	0.817	1	4	1.93	11	4	4.49	9.7
HF01	0	rik	REEK	0	0.82	1	4	1.38	10	3	4.29	7.41
HF01	0	mark	MARK	0	0.823	1	4	2.92	11	4.5	4.55	6.14
HF01	0	Cym	CHIME	0	0.831	1	5	1.3	11	5.1	4.11	1.99
HF01	0	tEkst	TEXT	0	0.836	1	4	2.71	2	4.74	3.98	22.38
HF01	0	klWn	CLOWN	0	0.836	1	5	1.77	-1	6.21	4.22	12.03
HF01	0	kwrk	QUIRK	0	0.837	1	5	1.26	1	2.6	3.77	4.29
HF01	0	TaG	THONG	0	0.838	1	5	1.08	10	5.34	4.78	3.55
HF01	0	swan	SWAN	0	0.841	1	4	1.97	-17	6.52	3.86	7.49
HF01	0	s@m	SHAM	0	0.841	1	4	1.6	23	3	4.3	2.98
HF01	0	stEm	STEM	0	0.849	1	4	2.36	3	5.3	3.96	23.88
HF01	0	p@T	PATH	0	0.85	1	4	2.96	4	5.39	4.57	5.98
HF01	0	prap	PROP	0	0.851	1	4	2.07	24	4.38	3.89	13.67
HF01	0	pIT	PITH	0	0.852	1	4	1.08	1	1.9	4.64	3.83
HF01	0	To	THOUGH	0	0.852	1	6	4.05	-11	1.57	4.48	2.7
HF01	0	brT	BERTH	0	0.856	1	5	1.84	1	3.01	4.27	4.49
HF01	0	krs	CURSE	0	0.859	1	5	2.29	3	3.9	4.05	4.99
HF01	0	frInj	FRINGE	0	0.866	1	6	2.38	3	4.6	4.18	16.46
HF01	0	lEpt	LEAPT	0	0.867	1	5	2.28	1	3.7	3.96	9.95
HF01	0	s dEd	DEAD	0	0.867	0	4	3.52	4	5.35	4.44	13.76
HF01	0	mart	MART	0	0.872	1	4	1.11	9	3.4	4.5	6.55
HF01	0	ben	BANE	0	0.873	1	4	1.26	13	2.1	4.55	8.86
HF01	0	part	PART	0	0.873	1	4	3.95	9	3.59	4.37	7.44
HF01	0	kwIt	QUIT	0	0.875	1	4	2.3	-2	2.9	3.17	12.42
HF01	0	b@th	BATH	0	0.887	1	4	2.91	4	5.88	4.61	3.63
HF01	0	harm	HARM	0	0.887	1	4	2.81	3	3.92	4.53	6.82
HF01	0	@pt	APT	0	0.889	1	3	2.56	2	2.58	2.61	0.95
HF01	0	Ej	EDGE	0	0.889	1	4	3.14	9	5.05	3.36	1.43
HF01	0	strxk	STRUCK	0	0.889	1	6	3	16	3.8	3.75	21.63
HF01	0	skwat	SQUAT	0	0.9	1	5	2.02	1	4.5	3.32	10.29
HF01	0	skUl	SCHOOL	0	0.905	1	6	3.84	7	6.07	3.89	11.84
HF01	0	bIl	BILL	0	0.905	1	4	2.99	27	5.45	4.38	12.3
HF01	0	rip	REAP	0	0.92	1	4	1.69	5	3.7	4.11	8.11
HF01	0	krWC	CROUCH	0	0.92	1	6	1.56	5	4.4	4.05	8.88
HF01	0	dxkt	DUCT	0	0.932	1	4	1.43	1	3.5	4.04	14.8
HF01	0	mYt	MIGHT	0	0.935	1	5	4.12	17	2.67	4.55	14.49
HF01	0	bez	VASE	0	0.937	0	4	1.86	-4	5.69	4.06	1.94
HF01	0	tin	TEAM	0	0.942	0	4	3.18	11	5.41	4.15	7.17
HF01	0	krIpt	CRYPT	0	0.948	1	5	1.41	1	5.26	3.09	18.55
HF01	0	dil	DEAL	0	0.962	1	4	3.5	11	3.5	4.33	8.86
HF01	0	kon	CONE	0	0.981	1	4	1.8	9	5.7	4.45	9.72
HF01	0	do	DOUGH	0	0.986	1	5	2.27	-11	5.61	4.04	0.6
HF01	0	slIp	SLIP	0	0.993	1	4	2.69	25	4.96	3.35	8.16
HF01	0	Toz	THOSE	0	1.004	1	5	4.2	4	2.19	4.78	8.96
HF01	0	ek	EGG	0	1.004	0	3	2.82	1	5.99	2.86	1.49
HF01	0	bIlj	BILGE	0	1.005	1	5	1.51	1	1.7	3.44	15.23
HF01	0	kUk	COOK	0	1.015	1	4	2.86	8	5.6	4.56	8.61
HF01	0	tri	TREE	0	1.023	1	4	3.11	18	6.46	3.92	6.64
HF01	0	harS	HARSH	0	1.027	1	5	2.51	2	3.47	4.19	6.11
HF01	0	TrxS	THRUSH	0	1.044	1	6	1.38	10	5.64	3.76	4.73
HF01	0	flYt	FLIGHT	0	1.051	1	6	3.01	17	5	3.85	15.2
HF01	0	Txm	THUMB	0	1.063	1	5	2.61	5	6.34	3.58	6.55
HF01	0	roj ruj	ROUGE	0	1.144	0	5	1.28	0	3.9	4.25	4.42
HF01	0	h@v	HALVE	0	1.145	1	5	1.46	0	3.92	3.77	4.82
HF01	0	gYl	GUILE	0	1.147	1	5	1.43	1	1.8	4.24	5.14
HF01	0	myul	MULE	0	1.154	1	4	1.92	2	6.07	4.25	7.26
HF01	0	yxG	YOUNG	0	1.187	1	5	3.9	1	5.26	4.61	4.55
HF01	0	kart	CART	0	1.207	1	4	2.2	9	5.99	4.42	6.14
HF01	0	Coz	CHOSE	0	1.241	1	5	2.78	4	2.72	4.54	8.13
HF01	0	gxS	GUSH	0	1.48	1	4	1.32	10	3.96	3.94	1.71
HF01	0	gWj	GOUGE	0	1.485	1	5	1	0	3	4.25	0.24
HF01	0	mYm	MIME	0	1.614	1	4	1.7	11	5.1	4.58	6.55
HF01	0	pal	PALL	0	1.654	1	4	1.64	11	2.31	4.62	9.22
HF01	0	dUr dWr	DOUR	0	1.685	0	4	1.51	-9	1.5	4.59	3.01
HF01	0	per	PARE	0	1.96	1	4	1.11	17	3.01	4.69	14.01
HF01	0	bUl	BULL	0	7.771	1	4	2.58	-6	6.39	4.2	4.75
HF02	0	m mYm	MIME	0	0.818	0	4	1.7	11	5.1	4.58	6.55
HF02	0	Srxg	SHRUG	0	0.884	1	5	1.9	19	4.58	3.33	2.46
HF02	0	stret	STRAIGHT	0	0.889	1	8	3.34	1	4.51	3.81	27.13
HF02	0	med	MAID	0	0.89	1	4	2.36	5	5.6	4.78	10.19
HF02	0	harm	HARM	0	0.923	1	4	2.81	3	3.92	4.53	6.82
HF02	0	mark	MARK	0	0.929	1	4	2.92	11	4.5	4.55	6.14
HF02	0	glYd	GLIDE	0	0.931	1	5	1.56	13	4.87	3.67	9.57
HF02	0	TrIl	THRILL	0	0.95	1	6	2.01	27	4.62	3.95	11.83
HF02	0	jxg	JUG	0	0.956	1	3	2.18	19	5.9	2.59	2.49
HF02	0	skrxb	SCRUB	0	0.968	1	5	2.17	16	5.23	3	9.2
HF02	0	skIn	SKIN	0	0.968	1	4	3.21	20	6.21	3.54	12.84
HF02	0	skrIpt	SCRIPT	0	0.976	1	6	2.38	1	5.1	3.71	15.82
HF02	0	sors	SOURCE	0	0.979	1	6	3.14	1	2.6	4.2	7.97
HF02	0	swrv	SWERVE	0	0.979	1	6	1.38	3	5	3.3	4.51
HF02	0	at	OUGHT	0	0.997	1	5	3.27	7	1.95	4.02	2.5
HF02	0	myul	MULE	0	1.002	1	4	1.92	2	6.07	4.25	7.26
HF02	0	hard	HARD	0	1.004	1	4	3.68	6	4.47	4.58	7.54
HF02	0	seG	SANG	0	1.009	1	4	2.53	17	3.2	4.62	6.05
HF02	0	frez	PHRASE	0	1.009	1	6	2.79	-2	3.38	3.74	19.06
HF02	0	lYn	LINE	0	1.016	1	4	3.59	23	5.09	4.61	14.75
HF02	0	sil	SEAL	0	1.018	1	4	2.34	11	5.59	4.39	12.76
HF02	0	wen	WANE	0	1.018	1	4	1.45	13	2.2	4.51	12.41
HF02	0	kUl	COOL	0	1.02	1	4	2.99	7	4.35	4.26	3.85
HF02	0	pyUr	PURE	0	1.02	1	4	2.91	-2	3.48	4.29	4.59
HF02	0	TaG	THONG	0	1.02	1	5	1.08	10	5.34	4.78	3.55
HF02	0	stu	STEW	0	1.021	1	4	1.87	-2	5.28	3.81	21.35
HF02	0	sun	SOON	0	1.024	1	4	3.71	10	2.57	4.56	5.91
HF02	0	krom	CHROME	0	1.027	1	6	1.66	4	5.41	4.1	11.97
HF02	0	min	MEAN	0	1.034	1	4	3.88	6	3.13	4.48	11.35
HF02	0	sen	SANE	0	1.037	1	4	2.15	13	3.24	4.66	13.93
HF02	0	SUd	SHOULD	0	1.038	1	6	4.25	3	2.58	4.45	8.84
HF02	0	kard	CARD	0	1.046	1	4	2.89	6	5.97	4.42	5.9
HF02	0	wxnts	ONCE	0	1.048	1	4	4	-2	2.79	4.33	18.87
HF02	0	glImps	GLIMPSE	0	1.048	1	7	2.49	1	3.91	3.62	5.93
HF02	0	spUrt	SPURT	0	1.049	1	5	1.62	3	4.11	3.61	11.14
HF02	0	mun	MOON	0	1.055	1	4	2.98	10	6.04	4.61	5.72
HF02	0	sInC	CINCH	0	1.061	1	5	1	7	2.7	4.13	12.5
HF02	0	dW	DELL	0	1.065	0	4	1.48	15	3.33	4.6	11.27
HF02	0	sIst	CYST	0	1.065	1	4	0.48	-1	4.05	1.87	34.47
HF02	0	dark	DARK	0	1.067	1	4	3.52	11	5.75	4.35	3.63
HF02	0	fIl	FILL	0	1.07	1	4	2.86	27	3.91	4.69	9.44
HF02	0	ruj	ROUGE	0	1.07	1	5	1.28	0	3.9	4.25	4.42
HF02	0	kwot	QUOTE	0	1.071	1	5	2.44	1	3.29	3.72	5.95
HF02	0	fIks	FIX	0	1.073	1	3	2.52	4	3.2	3.42	26.85
HF02	0	rik	REEK	0	1.078	1	4	1.38	10	3	4.29	7.41
HF02	0	pev	PAVE	0	1.078	1	4	1.11	14	4.5	4.79	7.69
HF02	0	hUf	HOOF	0	1.078	1	4	1.61	7	5.87	4.04	2.69
HF02	0	fxnd	FUND	0	1.083	1	4	2.64	1	3.4	4.08	30.43
HF02	0	mal	MALL	0	1.083	1	4	2.24	11	5.17	4.75	8.18
HF02	0	kalm	CALM	0	1.085	1	4	2.84	2	4.15	4.13	5.18
HF02	0	myuz	MUSE	0	1.086	1	4	1.32	0	3.15	4.48	8.86
HF02	0	spre	SPRAY	0	1.087	1	5	2.3	29	5.74	3.64	11.8
HF02	0	hil	HEAL	0	1.089	1	4	1.93	11	4	4.49	9.7
HF02	0	wek	WAKE	0	1.089	1	4	2.76	19	3.4	4.56	11.22
HF02	0	skwrt	SQUIRT	0	1.089	1	6	1.45	1	4.89	3.45	9.91
HF02	0	CIp	CHIP	0	1.089	1	4	2.09	25	5.7	3.86	5.28
HF02	0	S@m	SHAM	0	1.091	1	4	1.6	23	3	4.3	2.98
HF02	0	t@ks	TAX	0	1.092	1	3	3.29	6	4.33	3.36	25.49
HF02	0	salv	SOLVE	0	1.093	1	5	2.63	1	3.6	3.7	8.87
HF02	0	h@d	HEAD	0	1.093	1	4	3.91	4	5.81	4.6	12.82
HF02	0	dum	DOOM	0	1.094	1	4	1.99	7	3.4	4.81	3.73
HF02	0	wort	WART	0	1.095	1	4	1.18	-9	5.4	4.37	15.82
HF02	0	win	WEAN	0	1.1	1	4	1.4	6	2.8	4.8	10.54
HF02	0	Tiz	THESE	0	1.106	1	5	4.36	1	2.29	4.94	8.68
HF02	0	wid	WEED	0	1.109	1	4	2.23	21	6.12	4.78	8.38
HF02	0	mxnk	MONK	0	1.111	1	4	1.85	-2	5.9	4.36	11.22
HF02	0	tin	TEAM	0	1.119	1	4	3.18	11	5.41	4.15	7.17
HF02	0	lut	LOOT	0	1.122	1	4	1.87	8	5.24	4.42	4.42
HF02	0	wIk	WICK	0	1.126	1	4	1.61	22	5.38	4.55	15.19
HF02	0	Toz	THOSE	0	1.141	1	5	4.2	4	2.19	4.78	8.96
HF02	0	blEs	BLESS	0	1.145	1	5	2.28	10	2.9	4.21	10.14
HF02	0	bes	BASE	0	1.146	1	4	3.07	0	4.37	4.47	7.08
HF02	0	hItC	HITCH	0	1.153	1	5	1.81	11	3.7	3.89	9.91
HF02	0	Sr@nk	SHRANK	0	1.156	1	6	1.79	23	3.7	3.65	7.8
HF02	0	brT	BERTH	0	1.161	1	5	1.84	1	3.01	4.27	4.49
HF02	0	rip	REAP	0	1.165	1	4	1.69	5	3.7	4.11	8.11
HF02	0	kwIl	QUILL	0	1.165	1	5	1.43	1	5.15	4.37	12.72
HF02	0	rIG	RING	0	1.165	1	4	3.08	18	5.98	4.28	7.63
HF02	0	wUd	WOOD	0	1.166	1	4	3.07	-2	5.9	4.51	9.08
HF02	0	kep	CAPE	0	1.167	1	4	2.45	12	5.82	3.88	7.74
HF02	0	Cym	CHIME	0	1.175	1	5	1.3	11	5.1	4.11	1.99
HF02	0	spa	SPA	0	1.175	1	3	1.51	-5	6	1.84	1.3
HF02	0	mrT	MIRTH	0	1.181	1	5	1.58	4	4.24	4.37	2.66
HF02	0	wrd	WORD	0	1.182	1	4	3.6	-5	4.75	4.46	11.54
HF02	0	but	BOOT	0	1.184	1	4	2.2	8	6.22	4.37	3.93
HF02	0	kev	CAVE	0	1.185	1	4	2.69	14	6.22	4.83	7.37
HF02	0	krWd	CROWD	0	1.194	1	5	2.95	1	5.4	3.89	10.91
HF02	0	bIl	BILL	0	1.197	1	4	2.99	27	5.45	4.38	12.3
HF02	0	kEpt	KEPT	0	1.198	1	4	3.57	5	2.68	3.73	6.15
HF02	0	wElt	WELT	0	1.2	1	4	0.95	10	3.04	4.56	22.19
HF02	0	nak	KNOCK	0	1.203	1	5	2.58	19	4.16	3.92	7.15
HF02	0	do	DOUGH	0	1.204	1	5	2.27	-11	5.61	4.04	0.6
HF02	0	tun	TUNE	0	1.208	1	4	2.43	-1	4.23	3.98	6.66
HF02	0	krxnC	CRUNCH	0	1.212	1	6	1.76	8	4.1	3.82	10.83
HF02	0	word	WARD	0	1.212	1	4	2.65	-6	3	4.37	10.3
HF02	0	mYt	MIGHT	0	1.216	1	5	4.12	17	2.67	4.55	14.49
HF02	0	lin	LEAN	0	1.217	1	4	2.56	6	4.46	4.59	13.13
HF02	0	gr@sp	GRASP	0	1.219	1	5	2.56	5	4.1	3.95	10.58
HF02	0	wormT	WARMTH	0	1.227	1	6	2.63	1	5.37	3.84	6.1
HF02	0	worn	WARN	0	1.227	1	4	2.31	-3	3.37	4.29	9.08
HF02	0	hElm	HELM	0	1.234	1	4	1.26	2	2.9	4.22	18.22
HF02	0	Inn	INN	0	1.238	1	3	2.23	4	5.68	2.4	4.37
HF02	0	tut	TOOT	0	1.24	1	4	0.9	8	3.3	4.34	4.33
HF02	0	flYt	FLIGHT	0	1.243	1	6	3.01	17	5	3.85	15.2
HF02	0	ok	OAK	0	1.245	1	3	2.41	4	5.8	2.43	0.9
HF02	0	snek	SNAKE	0	1.263	1	5	2.42	19	6.47	3.21	4.12
HF02	0	bit	BEET	0	1.265	1	4	1.61	11	5.28	4.54	12.26
HF02	0	wer	WARE	0	1.267	1	4	1.32	17	3.41	4.69	14.77
HF02	0	rl	EARL	0	1.267	1	4	2.44	2	3.77	4.18	0.48
HF02	0	kUk	COOK	0	1.268	1	4	2.86	8	5.6	4.56	8.61
HF02	0	mid	MEAD	0	1.277	1	4	1.51	-4	2.6	4.41	9.2
HF02	0	rT	EARTH	0	1.285	1	5	3.34	1	6.1	4.31	2.01
HF02	0	@ks	AXE	0	1.288	1	3	2.11	1	6.13	2.1	2.89
HF02	0	Trot	THROAT	0	1.29	1	6	2.89	11	5.85	3.85	9.78
HF02	0	gYl	GUILE	0	1.291	1	5	1.43	1	1.8	4.24	5.14
HF02	0	skwat	SQUAT	0	1.291	1	5	2.02	1	4.5	3.32	10.29
HF02	0	gal	GALL	0	1.293	1	4	1.43	11	2.3	4.49	6.26
HF02	0	bun	BOON	0	1.294	1	4	2.85	10	2	4.49	4.45
HF02	0	mYn	MINE	0	1.295	1	4	3.22	23	4.73	4.42	12.04
HF02	0	bon	BONE	0	1.298	1	4	2.68	9	5.89	4.47	8.28
HF02	0	kwIk	QUICK	0	1.3	1	5	3.09	1	3.48	4.36	12.62
HF02	0	fIlm	FILM	0	1.301	1	4	3.2	1	5.73	4.16	14.33
HF02	0	tel	TAIL	0	1.306	1	4	2.76	15	5.82	4.31	9.85
HF02	0	Ter	THEIR	0	1.307	1	5	4.72	1	2.21	4.96	3.38
HF02	0	mas	MOSS	0	1.317	1	4	2.06	9	6.03	4.55	4.02
HF02	0	lir	LEER	0	1.323	1	4	1.15	10	2.6	4.62	10.17
HF02	0	liT	LITHE	0	1.324	0	5	1.32	3	2.1	3.26	7.43
HF02	0	iC	EACH	0	1.331	1	4	4.05	10	2.88	4.55	2.73
HF02	0	Ta To	THOUGH	0	1.34	0	6	4.05	-11	1.57	4.48	2.7
HF02	0	hup	HOOP	0	1.34	1	4	1.45	12	5.6	4.33	2.93
HF02	0	luz	LOSE	0	1.344	1	4	3.16	-8	3.47	4.48	8.22
HF02	0	splYs	SPLICE	0	1.346	1	6	0.7	14	3.5	3.85	12.94
HF02	0	darn	DARN	0	1.35	1	4	1.28	3	2	4.22	1.31
HF02	0	maT	MOTH	0	1.354	1	4	1.72	0	5.83	4.69	1.43
HF02	0	bid	BEAD	0	1.355	1	4	1.53	-4	6	4.65	10.51
HF02	0	p@nt	PANT	0	1.359	1	4	1.11	8	4.3	4.56	18.95
HF02	0	sket	SKATE	0	1.361	1	5	1.84	18	5.62	3.41	13.71
HF02	0	frInj	FRINGE	0	1.363	1	6	2.38	3	4.6	4.18	16.46
HF02	0	porp porp or prap	PROP	0	1.365	0	4	2.07	24	4.38	3.89	13.67
HF02	0	Cuz	CHOSE	0	1.366	0	5	2.78	4	2.72	4.54	8.13
HF02	0	wrm	WORM	0	1.403	1	4	2.13	-4	6.19	4.42	10.01
HF02	0	p@T	PATH	0	1.416	1	4	2.96	4	5.39	4.57	5.98
HF02	0	ist	EAST	0	1.43	1	4	2.89	4	4.69	4.62	3.25
HF02	0	gir	GEAR	0	1.442	1	4	2.61	10	4.8	4.18	11.06
HF02	0	m@T	MATH	0	1.448	1	4	1.26	4	4.63	4.69	6.22
HF02	0	bard	BARD	0	1.449	1	4	1	6	3.93	4.42	4.85
HF02	0	rn	EARN	0	1.456	1	4	2.56	3	3.89	4.24	1.2
HF02	0	paz	PAUSE	0	1.47	1	5	2.67	3	3.44	4.24	10.06
HF02	0	tart	TART	0	1.487	1	4	1.72	9	4.1	4.35	2.96
HF02	0	yor	YORE	0	1.5	1	4	0.78	21	1.84	4.83	17.31
HF02	0	pOz	POISE	0	1.504	1	5	1.53	2	3.2	4.33	2.83
HF02	0	swev	SUAVE	0	1.512	0	5	1.43	1	2.9	3.61	5.02
HF02	0	klWn	CLOWN	0	1.523	1	5	1.77	-1	6.21	4.22	12.03
HF02	0	pWC	POUCH	0	1.539	1	5	1.83	5	5.42	4.43	0.3
HF02	0	Sxn	SHED	0	1.558	0	4	2.6	15	6.06	4.55	11.68
HF02	0	per	PARE	0	1.567	1	4	1.11	17	3.01	4.69	14.01
HF02	0	gorj	GORGE	0	1.569	1	5	2.14	2	4.01	4.2	1.22
HF02	0	sw@m sw@m swan	SWAN	0	1.57	0	4	1.97	-17	6.52	3.86	7.49
HF02	0	gan	GONE	0	1.593	1	4	3.66	-15	2.93	4.44	9.84
HF02	0	siz	CEASE	0	1.614	0	5	2.31	0	2.7	4.23	9.2
HF02	0	x TIG	THING	0	1.622	0	5	3.99	18	3.23	5.01	8.16
HF02	0	xm mOve mev	MAUVE	0	1.643	0	5	1.91	1	5	3.51	1.39
HF02	0	smuT	SMOOTH	0	1.776	1	6	2.81	0	4.58	3.58	4.56
HF02	0	hel hWl	HALE	0	1.821	0	4	1.2	17	3.35	4.57	7.13
HF02	0	balj	BULGE	0	2	1	5	1.94	1	4.8	3.41	5.3
HF02	0	SWt	SHOUT	0	2.187	1	5	2.55	17	4.74	4.58	2.76
HF02	0	stEm	STEM	0	2.293	0	4	2.36	3	5.3	3.96	23.88
HF02	0	x CrC	CHURCH	0	2.341	0	6	3.45	2	6.26	3.96	2.95
HF02	0	x pal	PALL	0	2.359	0	4	1.64	11	2.31	4.62	9.22
HF02	0	pro	PROW	0	3.237	0	4	1.3	-3	2.83	4.11	0.87
HF10	0	tInt	TINT	0	0.53778	1	4	1.41	11	4.6	4.58	17.55
HF10	0	swav	SUAVE	0	0.59964	1	5	1.43	1	2.9	3.61	5.02
HF10	0	pIl	PILL	0	0.62957	1	4	2.37	27	6.11	4.45	9.87
HF10	0	spxn	SPUN	0	0.63156	1	4	2.16	14	3.4	2.64	10.06
HF10	0	stEm	STEM	0	0.64354	1	4	2.36	3	5.3	3.96	23.88
HF10	0	yir	YEAR	0	0.64553	1	4	3.96	10	4.11	4.38	13.25
HF10	0	Srt	SHIRT	0	0.64653	1	5	2.91	5	6.25	4.37	2.38
HF10	0	harS	HARSH	0	0.64853	1	5	2.51	2	3.47	4.19	6.11
HF10	0	hard	HARD	0	0.65052	1	4	3.68	6	4.47	4.58	7.54
HF10	0	tiC	TEACH	0	0.65551	1	5	2.96	10	4.07	4.52	6.17
HF10	0	mut	MOOT	0	0.657	1	4	0.95	8	1.4	4.49	5.2
HF10	0	h@k	HACK	0	0.65751	1	4	1.66	24	3.1	4.75	14.35
HF10	0	lUk	LOOK	0	0.659	1	4	4.02	8	3.48	4.62	7.75
HF10	0	ist	EAST	0	0.66549	1	4	2.89	4	4.69	4.62	3.25
HF10	0	@ks	AXE	0	0.67048	1	3	2.11	1	6.13	2.1	2.89
HF10	0	ssnIf	SNIFF	0	0.67447	0	5	1.77	11	4.3	3.44	3.05
HF10	0	taG	TONG	0	0.67546	1	4	0.7	10	4.5	4.4	5.77
HF10	0	stEp	STEP	0	0.67746	1	4	3.15	6	4.93	3.74	22.81
HF10	0	nxn	NONE	0	0.67846	1	4	3.34	-15	3.68	4.22	10.82
HF10	0	pev	PAVE	0	0.67946	1	4	1.11	14	4.5	4.79	7.69
HF10	0	kal	CALL	0	0.68145	1	4	3.63	11	4.22	4.66	13.12
HF10	0	jIm	GYM	0	0.68644	1	3	1.87	1	6.23	1.85	4.98
HF10	0	rT	EARTH	0	0.68744	1	5	3.34	1	6.1	4.31	2.01
HF10	0	sElf	SELF	0	0.68943	1	4	2.84	5	4.48	4.28	20.57
HF10	0	swan	SWAN	0	0.68943	1	4	1.97	-17	6.52	3.86	7.49
HF10	0	Tri tri	TREE	0	0.68943	0	4	3.11	18	6.46	3.92	6.64
HF10	0	stret	STRAIGHT	0	0.69143	1	8	3.34	1	4.51	3.81	27.13
HF10	0	sYz	SIZE	0	0.69243	1	4	3.3	2	4.05	3.62	9.94
HF10	0	hel	Hale	0	0.69442	1	4	1.2	17	3.35	4.57	7.13
HF10	0	t@k	TACK	0	0.69642	1	4	1.67	24	5.44	4.52	8.2
HF10	0	ok	OAK	0	0.704	1	3	2.41	4	5.8	2.43	0.9
HF10	0	gus	GOOSE	0	0.70639	1	5	2.03	2	6.16	4.39	2.48
HF10	0	SEd	SHED	0	0.70839	1	4	2.6	15	6.06	4.55	11.68
HF10	0	pis	PEACE	0	0.70939	1	5	3.2	1	4.15	4.36	6.47
HF10	0	krs	CURSE	0	0.70939	1	5	2.29	3	3.9	4.05	4.99
HF10	0	sors	SOURCE	0	0.70939	1	6	3.14	1	2.6	4.2	7.97
HF10	0	s pUrt	SPURT	0	0.70939	0	5	1.62	3	4.11	3.61	11.14
HF10	0	prj	PURGE	0	0.70939	1	5	1.75	4	3.6	3.74	2.75
HF10	0	lun	LOOM	0	0.71338	1	4	1.72	7	3.3	4.81	5.45
HF10	0	wxnts	ONCE	0	0.71438	1	4	4	-2	2.79	4.33	18.87
HF10	0	tim	TEAM	0	0.71537	1	4	3.18	11	5.41	4.15	7.17
HF10	0	groT	GROWTH	0	0.71637	1	6	3.33	1	4.26	3.94	16.77
HF10	0	muv	MOVE	0	0.71737	1	4	3.52	-16	3.66	4.61	3.83
HF10	0	klrk	CLERK	0	0.71937	1	5	2.62	4	5.08	4.06	12.26
HF10	0	res	RACE	0	0.71937	1	4	3.14	12	4.71	4.35	11.56
HF10	0	bark	BARK	0	0.72336	1	4	2.21	11	5.24	4.47	4.69
HF10	0	LearLear	LEER	0	0.72435	1	4	1.15	10	2.6	4.62	10.17
HF10	0	Cil	CHILL	0	0.72435	1	5	2.29	27	3.81	4.62	7.96
HF10	0	fluk	FLUKE	0	0.72535	1	5	1.67	-1	2.9	3.22	7.77
HF10	0	lInt	LINT	0	0.72735	1	4	1.08	11	5.13	4.66	21.94
HF10	0	Eg	EGG	0	0.72834	1	3	2.82	1	5.99	2.86	1.49
HF10	0	kru	CREW	0	0.73134	1	4	2.58	-2	5.03	3.79	5.83
HF10	0	bon	BONE	0	0.73234	1	4	2.68	9	5.89	4.47	8.28
HF10	0	harm	HARM	0	0.73234	1	4	2.81	3	3.92	4.53	6.82
HF10	0	tel	TAIL	0	0.73234	1	4	2.76	15	5.82	4.31	9.85
HF10	0	Tri	THREE	0	0.73333	1	5	4.05	18	5.05	4.42	6.83
HF10	0	ramp	ROMP	0	0.73533	1	4	1.3	4	3.3	4.21	5.49
HF10	0	Txm	THUMB	0	0.73832	1	5	2.61	5	6.34	3.58	6.55
HF10	0	Cxnk	CHUNK	0	0.73832	1	5	1.8	19	4.5	3.99	7.71
HF10	0	TIG	THING	0	0.74331	1	5	3.99	18	3.23	5.01	8.16
HF10	0	flas	FLOSS	0	0.74431	1	5	1.34	9	5.7	4.24	11.15
HF10	0	@pt	APT	0	0.74431	1	3	2.56	2	2.58	2.61	0.95
HF10	0	t@ks	TAX	0	0.7473	1	3	3.29	6	4.33	3.36	25.49
HF10	0	strxk	STRUCK	0	0.75029	1	6	3	16	3.8	3.75	21.63
HF10	0	hUd	HOOD	0	0.752	1	4	1.91	-2	5.77	4.51	7.73
HF10	0	mer	MARE	0	0.75229	1	4	1.81	17	5.27	4.82	13.06
HF10	0	hUk	HOOK	0	0.753	1	4	2.74	8	5.49	4.52	7.01
HF10	0	mart	MART	0	0.753	1	4	1.11	9	3.4	4.5	6.55
HF10	0	gor	GORE	0	0.75329	1	4	1.2	21	4.44	4.81	13.97
HF10	0	wid	WEED	0	0.75329	1	4	2.23	21	6.12	4.78	8.38
HF10	0	rIG	RING	0	0.75528	1	4	3.08	18	5.98	4.28	7.63
HF10	0	sWT	SOUTH	0	0.75628	1	5	3.11	-1	4.69	4.43	3.16
HF10	0	jxg	JUG	0	0.75628	1	3	2.18	19	5.9	2.59	2.49
HF10	0	seG	SANG	0	0.75628	1	4	2.53	17	3.2	4.62	6.05
HF10	0	fYn	FINE	0	0.75628	1	4	3.41	23	3.88	4.49	11.68
HF10	0	word	WARD	0	0.75728	1	4	2.65	-6	3	4.37	10.3
HF10	0	yat	YACHT	0	0.75728	1	5	1.92	1	6.06	3.43	10.87
HF10	0	wUl	WOOL	0	0.75728	1	4	2.59	-7	5.83	4.22	4.83
HF10	0	lEs	LESS	0	0.75828	1	4	3.92	10	2.79	4.35	9.46
HF10	0	SUd	SHOULD	0	0.75828	1	6	4.25	3	2.58	4.45	8.84
HF10	0	worm	WARM	0	0.75828	1	4	3.22	-3	4.34	4.32	8.8
HF10	0	et	Eight	0	0.759	1	5	3.26	2	5.19	4.29	2.28
HF10	0	sen	SANE	0	0.75927	1	4	2.15	13	3.24	4.66	13.93
HF10	0	krWd	CROWD	0	0.76127	1	5	2.95	1	5.4	3.89	10.91
HF10	0	bird	BEARD	0	0.76426	1	5	2.6	0	6.28	4.5	2.79
HF10	0	Trxst	THRUST	0	0.76626	1	6	2.67	10	4	3.91	17.1
HF10	0	hil	HEAL	0	0.76726	1	4	1.93	11	4	4.49	9.7
HF10	0	sort	SORT	0	0.76825	1	4	3.77	6	3.89	4.58	13.17
HF10	0	klWn	CLOWN	0	0.76925	1	5	1.77	-1	6.21	4.22	12.03
HF10	0	wen	WANE	0	0.77224	1	4	1.45	13	2.2	4.51	12.41
HF10	0	mid	MEAD	0	0.77424	0	4	1.51	-4	2.6	4.41	9.2
HF10	0	gxS	GUSH	0	0.77424	1	4	1.32	10	3.96	3.94	1.71
HF10	0	drEs	DRESS	0	0.77624	1	5	3.18	10	6.11	4.32	14.23
HF10	0	dir	DEAR	0	0.77624	1	4	3.34	10	3.67	4.45	11.28
HF10	0	wElt	WELT	0	0.77823	1	4	0.95	10	3.04	4.56	22.19
HF10	0	beG	BANG	0	0.77823	1	4	2.38	17	4.57	4.51	9.03
HF10	0	men	Main	0	0.77923	1	4	3.54	21	2.88	4.57	13.44
HF10	0	pIT	PITH	0	0.78023	1	4	1.08	1	1.9	4.64	3.83
HF10	0	skr@C	SCRATCH	0	0.78322	1	7	2.28	8	5.07	3.47	10.39
HF10	0	wIk	WICK	0	0.784	1	4	1.61	22	5.38	4.55	15.19
HF10	0	Ta	THAW	0	0.78422	1	4	1.66	19	4.74	4.73	0
HF10	0	fud	FOOD	0	0.78621	1	4	3.66	-2	5.57	4.5	4.48
HF10	0	glYd	GLIDE	0	0.78621	1	5	1.56	13	4.87	3.67	9.57
HF10	0	skIl	SKILL	0	0.78721	1	5	2.84	27	3.51	3.89	14.19
HF10	0	lard	LARD	0	0.78821	1	4	1.54	6	4.85	4.39	5.13
HF10	0	spEk	SPECK	0	0.789	1	5	1.73	9	4.61	4	10.9
HF10	0	kart	CART	0	0.78921	1	4	2.2	9	5.99	4.42	6.14
HF10	0	sket	SKATE	0	0.7902	1	5	1.84	18	5.62	3.41	13.71
HF10	0	brIj	BRIDGE	0	0.7912	1	6	3.01	4	6.39	3.79	18.73
HF10	0	bum	BOOM	0	0.7912	1	4	2.42	7	3.8	4.76	4.96
HF10	0	balj	BULGE	0	0.7912	1	5	1.94	1	4.8	3.41	5.3
HF10	0	dxn	DONE	0	0.7912	1	4	3.86	-15	3.05	4.52	14.71
HF10	0	hup	HOOP	0	0.795	1	4	1.45	12	5.6	4.33	2.93
HF10	0	vir	VEER	0	0.79619	1	4	1.32	10	2.6	4.62	10.17
HF10	0	mWs	MOUSE	0	0.79819	1	5	2.17	3	6.15	4.62	2.96
HF10	0	bIl	BILL	0	0.80018	1	4	2.99	27	5.45	4.38	12.3
HF10	0	dop	DOPE	0	0.801	1	4	1.85	13	4.9	4.09	3.76
HF10	0	mun	MOON	0	0.80218	1	4	2.98	10	6.04	4.61	5.72
HF10	0	p@T	PATH	0	0.80317	1	4	2.96	4	5.39	4.57	5.98
HF10	0	twYn	TWINE	0	0.80317	1	5	1.51	23	4.8	3.94	4.84
HF10	0	drek	DRAKE	0	0.80317	1	5	1.53	19	3.7	3.88	17.2
HF10	0	mYn	MINE	0	0.80517	1	4	3.22	23	4.73	4.42	12.04
HF10	0	kwIk	QUICK	0	0.81	1	5	3.09	1	3.48	4.36	12.62
HF10	0	bWt	BOUT	0	0.81016	1	4	2.03	17	1.8	4.07	2.78
HF10	0	h@S	HASH	0	0.81016	1	4	1.59	20	3.9	4.54	9.73
HF10	0	pYnt	PINT	0	0.81016	1	4	2.27	-11	4.96	4.3	21.27
HF10	0	flYt	FLIGHT	0	0.81016	1	6	3.01	17	5	3.85	15.2
HF10	0	gr@f	GRAPH	0	0.81116	1	5	1.85	1	5.61	3.77	13.76
HF10	0	priC	PREACH	0	0.81215	1	6	1.84	10	4.6	3.96	15.19
HF10	0	gEs	GUESS	0	0.81315	1	5	3.03	1	2.95	3.94	7.93
HF10	0	skIn	SKIN	0	0.81515	1	4	3.21	20	6.21	3.54	12.84
HF10	0	Sr@nk	SHRANK	0	0.81615	1	6	1.79	23	3.7	3.65	7.8
HF10	0	rir	REAR	0	0.81615	1	4	2.66	10	4.51	4.46	11.76
HF10	0	faks	FOX	0	0.81714	1	3	2.25	8	6.26	4.17	25.95
HF10	0	l@ks	LAX	0	0.81814	1	3	1.23	6	3.03	3.55	26.15
HF10	0	sat	SOUGHT	0	0.81814	1	6	2.82	7	2	4.12	13.17
HF10	0	et	EIGHT	0	0.819	1	5	3.26	2	5.19	4.29	2.28
HF10	0	rn	EARN	0	0.82014	1	4	2.56	3	3.89	4.24	1.2
HF10	0	rer	RARE	0	0.82014	1	4	2.95	17	3.74	4.55	13.35
HF10	0	at	OUGHT	0	0.82213	1	5	3.27	7	1.95	4.02	2.5
HF10	0	kOn	COIN	0	0.82512	1	4	2.15	4	6.18	3.99	2.32
HF10	0	mrj	MERGE	0	0.82612	1	5	1.79	3	3.5	3.97	1.14
HF10	0	C@nt	CHAT	0	0.82612	0	4	2.4	23	5.08	4.68	8.8
HF10	0	did dEd	DEAD	0	0.82612	0	4	3.52	4	5.35	4.44	13.76
HF10	0	siz	CEASE	0	0.82712	0	5	2.31	0	2.7	4.23	9.2
HF10	0	k@mp	CAMP	0	0.82712	1	4	3.1	13	5.93	4.21	8.01
HF10	0	skwat	SQUAT	0	0.82712	1	5	2.02	1	4.5	3.32	10.29
HF10	0	raG	WRONG	0	0.82912	1	5	3.57	10	3.19	4.41	7.93
HF10	0	mas	MOSS	0	0.83011	1	4	2.06	9	6.03	4.55	4.02
HF10	0	Toz	THOSE	0	0.83211	1	5	4.2	4	2.19	4.78	8.96
HF10	0	kWC	COUCH	0	0.8341	1	5	2.22	5	5.79	4.55	0.99
HF10	0	wrd	WORD	0	0.83909	1	4	3.6	-5	4.75	4.46	11.54
HF10	0	lxv	LOVE	0	0.84408	1	4	3.8	-12	5.59	4.54	3.76
HF10	0	pre	PRAY	0	0.84508	1	4	2.43	29	4.61	3.66	3.11
HF10	0	maT	MOTH	0	0.84608	1	4	1.72	0	5.83	4.69	1.43
HF10	0	fal	FALL	0	0.84807	1	4	3.29	11	5.33	4.61	13.94
HF10	0	der	DARE	0	0.85007	1	4	2.7	17	3.19	4.61	13.64
HF10	0	per	PARE	0	0.85007	1	4	1.11	17	3.01	4.69	14.01
HF10	0	krxnC	CRUNCH	0	0.85107	1	6	1.76	8	4.1	3.82	10.83
HF10	0	p@k	PACK	0	0.85306	1	4	2.68	24	4.6	4.55	9.29
HF10	0	pal	PALL	0	0.85705	1	4	1.64	11	2.31	4.62	9.22
HF10	0	por	POUR	0	0.85805	1	4	2.64	-5	4.91	4.37	16.93
HF10	0	myul	MULE	0	0.85905	1	4	1.92	2	6.07	4.25	7.26
HF10	0	mrT	MIRTH	0	0.86204	1	5	1.58	4	4.24	4.37	2.66
HF10	0	Trot	THROAT	0	0.86404	1	6	2.89	11	5.85	3.85	9.78
HF10	0	lut	LOOT	0	0.869	1	4	1.87	8	5.24	4.42	4.42
HF10	0	kEpt	KEPT	0	0.87501	1	4	3.57	5	2.68	3.73	6.15
HF10	0	med	MAID	0	0.87601	1	4	2.36	5	5.6	4.78	10.19
HF10	0	vil	VEAL	0	0.88	1	4	1.95	11	4.97	4.41	6.1
HF10	0	frm	FIRM	0	0.88	1	4	3.11	1	4.04	4.16	4.36
HF10	0	kup	COOP	0	0.883	1	4	0.6	12	3.6	4.37	1.43
HF10	0	pOz	POISE	0	0.88798	1	5	1.53	2	3.2	4.33	2.83
HF10	0	TrIl	THRILL	0	0.89197	1	6	2.01	27	4.62	3.95	11.83
HF10	0	klaT	CLOTH	0	0.89197	1	5	2.91	0	5.63	4.24	13.64
HF10	0	Tiz	THESE	0	0.89896	1	5	4.36	1	2.29	4.94	8.68
HF10	0	SUk	SHOOK	0	0.90295	1	5	3.09	8	3.8	4.07	8.13
HF10	0	gis	GEESE	0	0.90395	1	5	1.93	1	6.19	4.05	2.55
HF10	0	kil	KEEL	0	0.90594	1	4	1.61	11	3.41	4.29	8.82
HF10	0	dil	DEAL	0	0.90794	1	4	3.5	11	3.5	4.33	8.86
HF10	0	tUt tut	TOOT	0	0.90993	0	4	0.9	8	3.3	4.34	4.33
HF10	0	bim	BEAM	0	0.90993	1	4	2.25	11	5	4.35	9.1
HF10	0	gal	GALL	0	0.91293	1	4	1.43	11	2.3	4.49	6.26
HF10	0	ves	VASE	0	0.91293	1	4	1.86	-4	5.69	4.06	1.94
HF10	0	kwIl	QUILL	0	0.91692	1	5	1.43	1	5.15	4.37	12.72
HF10	0	fIks	FIX	0	0.9229	1	3	2.52	4	3.2	3.42	26.85
HF10	0	sst@mp	STAMP	0	0.9239	0	5	2.39	13	4.94	3.9	18.32
HF10	0	dem	DAME	0	0.9249	1	4	1.45	12	4.68	4.58	10.23
HF10	0	gr@sp	GRASP	0	0.93188	1	5	2.56	5	4.1	3.95	10.58
HF10	0	kwort	QUART	0	0.932	1	5	1.76	1	5.28	3.98	7.12
HF10	0	kEC	CATCH	0	0.94685	1	5	3.1	8	4.4	4.29	7.32
HF10	0	dEt	DEBT	0	0.949	1	4	2.66	1	3.87	3.15	14.06
HF10	0	iC	EACH	0	0.94984	1	4	4.05	10	2.88	4.55	2.73
HF10	0	Bye	BYE	0	0.95184	1	3	2.3	4	2.9	2.45	3.59
HF10	0	biC	BEACH	0	0.95283	1	5	3.03	10	6.59	4.65	8.09
HF10	0	bin	BEAN	0	0.97678	1	4	1.84	6	5.77	4.72	12.66
HF10	0	spre	SPRAY	0	0.98776	1	5	2.3	29	5.74	3.64	11.8
HF10	0	braT	BROTH	0	0.98975	1	5	1.52	0	4.5	4.23	15.7
HF10	0	prad	PROD	0	0.99374	1	4	1.34	15	3.3	4.07	11.67
HF10	0	pil	PEAL	0	0.99474	1	4	1.28	11	4.43	4.01	10.03
HF10	0	fars	FARCE	0	0.99574	1	5	1.86	0	2.1	4.19	4.43
HF10	0	fraT	FROTH	0	1.0087	1	5	1.6	0	3.1	4.17	11.35
HF10	0	lWs	LOUSE	0	1.0177	1	5	1.3	3	3.4	4.58	2.58
HF10	0	iz	EASE	0	1.0317	1	4	2.76	0	3.12	4.37	1.11
HF10	0	smuT	SMOOTH	0	1.0327	1	6	2.81	0	4.58	3.58	4.56
HF10	0	yild	YIELD	0	1.0416	1	5	2.46	4	4.1	3.77	20.97
HF10	0	darn	DARN	0	1.0596	1	4	1.28	3	2	4.22	1.31
HF10	0	gWj	GOUGE	0	1.0636	1	5	1	0	3	4.25	0.24
HF10	0	blEs	BLESS	0	1.0815	1	5	2.28	10	2.9	4.21	10.14
HF10	0	swrv	SWERVE	0	1.0955	1	6	1.38	3	5	3.3	4.51
HF10	0	glImps	GLIMPSE	0	1.1035	1	7	2.49	1	3.91	3.62	5.93
HF10	0	hors	HOARSE	0	1.1185	1	6	1.88	2	3.7	3.93	6.85
HF10	0	dWr	DOUR	0	1.1364	1	4	1.51	-9	1.5	4.59	3.01
HF10	0	wort	WART	0	1.1384	1	4	1.18	-9	5.4	4.37	15.82
HF10	0	bOl	BOIL	0	1.2053	1	4	2.54	9	5.42	3.88	3.62
HF10	0	gYd	GUIDE	0	1.2551	1	5	2.82	1	4.55	3.79	6.6
HF10	0	mot	MOAT	0	1.289	1	4	1.57	11	4.69	4.72	5.46
HF10	0	bElC	BELCH	0	1.331	1	5	1.28	1	4.6	3.71	15.95
HF10	0	TrxS	THRUSH	0	1.3759	1	6	1.38	10	5.64	3.76	4.73
HF10	0	twElv	TWELVE	0	1.4437	1	6	3.1	4	5.45	3.5	5.43
HF10	0	t tUl	TOLL	0	1.4607	0	4	2.11	3	4.07	4.58	8.57
HF10	0	brW	BROW	0	1.5126	1	4	2.27	-3	4.8	4.05	0.15
HF10	0	waC	WATCH	0	1.5166	1	5	3.29	-8	5.45	4.33	6.63
HF10	0	swIm	SWIM	0	1.5375	1	4	2.63	15	5.92	2.97	11.59
HF10	0	gorj	GORGE	0	1.5455	1	5	2.14	2	4.01	4.2	1.22
HF10	0	wer	WARE	0	1.5874	1	4	1.32	17	3.41	4.69	14.77
HF10	0	salv	SOLVE	0	1.6063	1	5	2.63	1	3.6	3.7	8.87
HF10	0	fUl	FULL	0	1.6622	1	4	3.68	-6	4.39	4.27	4.87
HF10	0	dY	DINE	0	1.6732	1	4	1.86	23	3.5	4.26	9.67
HF10	0	h@v	HALVE	0	1.7021	1	5	1.46	0	3.92	3.77	4.82
HF10	0	sil	SEAL	0	1.7879	1	4	2.34	11	5.59	4.39	12.76
HF10	0	bIlj	BILGE	0	1.7999	1	5	1.51	1	1.7	3.44	15.23
HF10	0	xm kInC	CINCH	0	3.2127	0	5	1	7	2.7	4.13	12.5
HF11	0	Cen	CHAIN	0	0.59764	1	5	2.77	21	5.82	4.3	8.37
HF11	0	mxnk	MONK	0	0.629	1	4	1.85	-2	5.9	4.36	11.22
HF11	0	tUk	TOOK	0	0.639	1	4	3.93	8	2.4	4.55	7.65
HF11	0	mYn	MINE	0	0.65651	1	4	3.22	23	4.73	4.42	12.04
HF11	0	bIlj	BILGE	0	0.65751	1	5	1.51	1	1.7	3.44	15.23
HF11	0	lun	LOON	0	0.65751	1	4	1.08	10	3.53	4.54	4.94
HF11	0	stu	STEW	0	0.6595	1	4	1.87	-2	5.28	3.81	21.35
HF11	0	tart	TART	0	0.6615	1	4	1.72	9	4.1	4.35	2.96
HF11	0	wrd	WORD	0	0.66349	1	4	3.6	-5	4.75	4.46	11.54
HF11	0	skrIpt	SCRIPT	0	0.664	1	6	2.38	1	5.1	3.71	15.82
HF11	0	rEC	RETCH	0	0.665	1	5	0.95	8	2.8	3.99	1.76
HF11	0	krs	CURSE	0	0.66549	1	5	2.29	3	3.9	4.05	4.99
HF11	0	vil	VEAL	0	0.66848	1	4	1.95	11	4.97	4.41	6.1
HF11	0	salv	SOLVE	0	0.66848	1	5	2.63	1	3.6	3.7	8.87
HF11	0	res	RACE	0	0.67646	1	4	3.14	12	4.71	4.35	11.56
HF11	0	nxn	NONE	0	0.67946	1	4	3.34	-15	3.68	4.22	10.82
HF11	0	morn	MORN	0	0.68045	1	4	0.9	12	3.7	4.55	5.2
HF11	0	skrxb	SCRUB	0	0.681	1	5	2.17	16	5.23	3	9.2
HF11	0	wormT	WARMTH	0	0.68345	1	6	2.63	1	5.37	3.84	6.1
HF11	0	strEC	STRETCH	0	0.68444	1	7	2.84	8	4.5	3.68	22.31
HF11	0	sElf	SELF	0	0.686	1	4	2.84	5	4.48	4.28	20.57
HF11	0	wUl	WOOL	0	0.68744	1	4	2.59	-7	5.83	4.22	4.83
HF11	0	part	PART	0	0.69	1	4	3.95	9	3.59	4.37	7.44
HF11	0	sen	SANE	0	0.69	1	4	2.15	13	3.24	4.66	13.93
HF11	0	grIm	GRIM	0	0.69143	1	4	2.43	15	3	3.4	18.01
HF11	0	dra	DRAW	0	0.69143	1	4	3.05	19	4.27	3.47	3.72
HF11	0	want	WANT	0	0.693	1	4	4.07	-8	3.26	4.55	17.86
HF11	0	SUd	SHOULD	0	0.69342	1	6	4.25	3	2.58	4.45	8.84
HF11	0	lard	LARD	0	0.69442	1	4	1.54	6	4.85	4.39	5.13
HF11	0	tEkst	TEXT	0	0.695	1	4	2.71	2	4.74	3.98	22.38
HF11	0	Eg	EGG	0	0.70041	1	3	2.82	1	5.99	2.86	1.49
HF11	0	ken	CANE	0	0.70141	1	4	2.25	13	6.11	4.55	11.79
HF11	0	fant	FONT	0	0.702	1	4	1.4	-1	4.74	4.45	18.01
HF11	0	fUt	FOOT	0	0.703	1	4	3.25	-8	6.14	4.3	4.73
HF11	0	lus	LOSE	0	0.705	0	4	3.16	-8	3.47	4.48	8.22
HF11	0	bird	BEARD	0	0.7054	1	5	2.6	0	6.28	4.5	2.79
HF11	0	spIl	SPILL	0	0.706	1	5	1.9	27	5.17	4.15	14.01
HF11	0	fUl	FULL	0	0.70839	1	4	3.68	-6	4.39	4.27	4.87
HF11	0	gus	GOOSE	0	0.709	1	5	2.03	2	6.16	4.39	2.48
HF11	0	TaG	THONG	0	0.71138	1	5	1.08	10	5.34	4.78	3.55
HF11	0	snIf	SNIFF	0	0.71637	1	5	1.77	11	4.3	3.44	3.05
HF11	0	sir	SEAR	0	0.71637	1	4	0.7	10	2.84	4.5	10.17
HF11	0	spUrt	SPURT	0	0.718	1	5	1.62	3	4.11	3.61	11.14
HF11	0	pok	POKE	0	0.72	1	4	1.89	13	4.5	3.95	4.39
HF11	0	prj	PURGE	0	0.723	1	5	1.75	4	3.6	3.74	2.75
HF11	0	wUlf	WOLF	0	0.723	1	4	2.08	0	6.13	4.19	4.86
HF11	0	rik	REEK	0	0.731	1	4	1.38	10	3	4.29	7.41
HF11	0	fir	FEAR	0	0.73533	1	4	3.45	10	4.44	4.52	12.04
HF11	0	s@m	SHAM	0	0.73633	1	4	1.6	23	3	4.3	2.98
HF11	0	spxn	SPUN	0	0.74032	1	4	2.16	14	3.4	2.64	10.06
HF11	0	SWt	SHOUT	0	0.74132	1	5	2.55	17	4.74	4.58	2.76
HF11	0	wUrm	WORM	0	0.74231	1	4	2.13	-4	6.19	4.42	10.01
HF11	0	nekst	NEXT	0	0.743	1	4	3.91	2	3.29	4.05	19.52
HF11	0	kork	CORK	0	0.744	1	4	1.85	4	6.25	4.56	11.76
HF11	0	klxmp	CLUMP	0	0.745	1	5	1.83	16	3.9	3.48	7.8
HF11	0	fluk	FLUKE	0	0.746	1	5	1.67	-1	2.9	3.22	7.77
HF11	0	pInk	PINK	0	0.746	1	4	2.92	19	5.77	4.03	14.45
HF11	0	stret	STRAIGHT	0	0.7463	1	8	3.34	1	4.51	3.81	27.13
HF11	0	mxk	MUCK	0	0.749	1	4	2.03	16	2.9	4.54	5.66
HF11	0	do	DOUGH	0	0.7493	1	5	2.27	-11	5.61	4.04	0.6
HF11	0	pOz	POISE	0	0.75029	1	5	1.53	2	3.2	4.33	2.83
HF11	0	mud	MOOD	0	0.752	1	4	2.91	-2	3.96	4.68	5.5
HF11	0	her	HARE	0	0.75229	1	4	1.91	17	5.38	4.9	14.24
HF11	0	nir	NEAR	0	0.75329	1	4	3.53	10	3.75	4.52	11.26
HF11	0	Trxst	THRUST	0	0.75429	1	6	2.67	10	4	3.91	17.1
HF11	0	kev	CAVE	0	0.75429	1	4	2.69	14	6.22	4.83	7.37
HF11	0	SUk	SHOOK	0	0.75528	1	5	3.09	8	3.8	4.07	8.13
HF11	0	sors	SOURCE	0	0.75628	1	6	3.14	1	2.6	4.2	7.97
HF11	0	t@k	TACK	0	0.75728	1	4	1.67	24	5.44	4.52	8.2
HF11	0	darn	DARN	0	0.75728	1	4	1.28	3	2	4.22	1.31
HF11	0	Elm	ELM	0	0.758	1	3	2.08	2	5.54	2.12	1.64
HF11	0	snek	SNAKE	0	0.758	1	5	2.42	19	6.47	3.21	4.12
HF11	0	drEs	DRESS	0	0.75927	1	5	3.18	10	6.11	4.32	14.23
HF11	0	prap	PROP	0	0.761	1	4	2.07	24	4.38	3.89	13.67
HF11	0	priC	PREACH	0	0.761	1	6	1.84	10	4.6	3.96	15.19
HF11	0	balj	BULGE	0	0.761	1	5	1.94	1	4.8	3.41	5.3
HF11	0	spa	SPA	0	0.76127	1	3	1.51	-5	6	1.84	1.3
HF11	0	mas	MOSS	0	0.76227	1	4	2.06	9	6.03	4.55	4.02
HF11	0	bon	BONE	0	0.76327	1	4	2.68	9	5.89	4.47	8.28
HF11	0	hark	HARK	0	0.765	1	4	1.23	11	2.2	4.63	7.37
HF11	0	dorm	DORM	0	0.76526	1	4	1.86	4	5.87	4.52	4.87
HF11	0	bark	BARK	0	0.767	1	4	2.21	11	5.24	4.47	4.69
HF11	0	vOd	VOID	0	0.76726	1	4	2	1	3	3.72	0.98
HF11	0	hir	HEAR	0	0.76726	1	4	3.52	10	3.89	4.6	12.34
HF11	0	lInt	LINT	0	0.76925	1	4	1.08	11	5.13	4.66	21.94
HF11	0	rip	REAP	0	0.77	1	4	1.69	5	3.7	4.11	8.11
HF11	0	kon	CONE	0	0.77224	1	4	1.8	9	5.7	4.45	9.72
HF11	0	p@T	PATH	0	0.77524	1	4	2.96	4	5.39	4.57	5.98
HF11	0	rT	EARTH	0	0.777	1	5	3.34	1	6.1	4.31	2.01
HF11	0	lYf	LIFE	0	0.778	1	4	4.12	6	4.44	4.42	10.45
HF11	0	rWj	ROUGE	0	0.77823	0	5	1.28	0	3.9	4.25	4.42
HF11	0	rut	ROOT	0	0.779	1	4	2.6	8	5.75	4.32	6.98
HF11	0	dor	DOUR	0	0.77923	0	4	1.51	-9	1.5	4.59	3.01
HF11	0	drek	DRAKE	0	0.78023	1	5	1.53	19	3.7	3.88	17.2
HF11	0	rj	URGE	0	0.78023	1	4	2.54	4	2.5	2.98	0.48
HF11	0	spY	SPY	0	0.78023	1	3	2.18	20	4.6	2.18	1.43
HF11	0	trIp	TRIP	0	0.782	1	4	3.01	25	4.98	3.58	15.64
HF11	0	bas	BOSS	0	0.78222	1	4	2.62	9	5.4	4.43	5.06
HF11	0	gis	GEESE	0	0.786	1	5	1.93	1	6.19	4.05	2.55
HF11	0	por	POUR	0	0.78621	1	4	2.64	-5	4.91	4.37	16.93
HF11	0	paz	PAUSE	0	0.78721	1	5	2.67	3	3.44	4.24	10.06
HF11	0	worn	WARN	0	0.78821	1	4	2.31	-3	3.37	4.29	9.08
HF11	0	tYp	TYPE	0	0.78821	1	4	3.23	1	3.35	3.41	6.83
HF11	0	frm	FIRM	0	0.78821	1	4	3.11	1	4.04	4.16	4.36
HF11	0	beG	BANG	0	0.78821	1	4	2.38	17	4.57	4.51	9.03
HF11	0	bIl	BILL	0	0.78921	1	4	2.99	27	5.45	4.38	12.3
HF11	0	nak	KNOCK	0	0.7902	1	5	2.58	19	4.16	3.92	7.15
HF11	0	tiC	TEACH	0	0.791	1	5	2.96	10	4.07	4.52	6.17
HF11	0	tYl	TILE	0	0.7922	1	4	1.77	14	4.61	4.48	8.47
HF11	0	pal	PALL	0	0.7922	1	4	1.64	11	2.31	4.62	9.22
HF11	0	skr@C	SCRATCH	0	0.7932	1	7	2.28	8	5.07	3.47	10.39
HF11	0	p@k	PACK	0	0.7932	1	4	2.68	24	4.6	4.55	9.29
HF11	0	wal	WALL	0	0.7942	1	4	3.38	11	5.8	4.62	12.06
HF11	0	kwIl	QUILL	0	0.7942	1	5	1.43	1	5.15	4.37	12.72
HF11	0	wIS	WISH	0	0.79519	1	4	3.36	6	3.71	4.47	11.81
HF11	0	wort	WART	0	0.79918	1	4	1.18	-9	5.4	4.37	15.82
HF11	0	sat	SOUGHT	0	0.8	1	6	2.82	7	2	4.12	13.17
HF11	0	glImps	GLIMPSE	0	0.801	1	7	2.49	1	3.91	3.62	5.93
HF11	0	mut	MOOT	0	0.80118	1	4	0.95	8	1.4	4.49	5.2
HF11	0	rIsk	RISK	0	0.80218	1	4	3.09	5	3.23	3.91	8.01
HF11	0	waC	WATCH	0	0.803	1	5	3.29	-8	5.45	4.33	6.63
HF11	0	lum	LOOM	0	0.80317	1	4	1.72	7	3.3	4.81	5.45
HF11	0	klxb	CLUB	0	0.805	1	4	3.2	16	5.21	3.44	13.87
HF11	0	bek	BAKE	0	0.805	1	4	2	19	5.01	4.6	7.67
HF11	0	gor	GORE	0	0.81016	1	4	1.2	21	4.44	4.81	13.97
HF11	0	tInt	TINT	0	0.811	1	4	1.41	11	4.6	4.58	17.55
HF11	0	hel	HALE	0	0.81116	1	4	1.2	17	3.35	4.57	7.13
HF11	0	fars	FARCE	0	0.81215	1	5	1.86	0	2.1	4.19	4.43
HF11	0	med	MAID	0	0.81315	1	4	2.36	5	5.6	4.78	10.19
HF11	0	Sarp	SHARP	0	0.81415	1	5	3.01	3	4.96	4.07	1.55
HF11	0	lark	LARK	0	0.815	1	4	1.68	11	5.35	4.45	4.97
HF11	0	wird	WEIRD	0	0.81515	1	5	2.11	1	4.25	3.91	1.84
HF11	0	dil	DEAL	0	0.81814	1	4	3.5	11	3.5	4.33	8.86
HF11	0	Tiz	THESE	0	0.82413	1	5	4.36	1	2.29	4.94	8.68
HF11	0	men	MAIN	0	0.82512	1	4	3.54	21	2.88	4.57	13.44
HF11	0	b@th	BATH	0	0.82512	1	4	2.91	4	5.88	4.61	3.63
HF11	0	h@k	HACK	0	0.82712	1	4	1.66	24	3.1	4.75	14.35
HF11	0	krIpt	CRYPT	0	0.83111	1	5	1.41	1	5.26	3.09	18.55
HF11	0	ist	EAST	0	0.8341	1	4	2.89	4	4.69	4.62	3.25
HF11	0	vir	VEER	0	0.8371	1	4	1.32	10	2.6	4.62	10.17
HF11	0	kUl	COOL	0	0.83909	1	4	2.99	7	4.35	4.26	3.85
HF11	0	fl@sk	FLASK	0	0.83909	1	5	1.89	6	6.02	3.81	6.61
HF11	0	din	DEAN	0	0.84009	1	4	2.34	6	4.6	4.51	10.22
HF11	0	faks	FOX	0	0.843	1	3	2.25	8	6.26	4.17	25.95
HF11	0	rir	REAR	0	0.84608	1	4	2.66	10	4.51	4.46	11.76
HF11	0	slIp	SLIP	0	0.847	1	4	2.69	25	4.96	3.35	8.16
HF11	0	ok	OAK	0	0.847	1	3	2.41	4	5.8	2.43	0.9
HF11	0	dEl	DELL	0	0.84707	1	4	1.48	15	3.33	4.6	11.27
HF11	0	park	PARK	0	0.85	1	4	3.05	11	5.84	4.43	7.03
HF11	0	maT	MOTH	0	0.85007	1	4	1.72	0	5.83	4.69	1.43
HF11	0	hElm	HELM	0	0.85406	1	4	1.26	2	2.9	4.22	18.22
HF11	0	swav	SUAVE	0	0.85406	1	5	1.43	1	2.9	3.61	5.02
HF11	0	swed	SUEDE	0	0.85406	1	5	1.77	1	5.35	3.57	9.2
HF11	0	br@s	BRASS	0	0.85506	1	5	2.53	11	5.38	4.22	15.32
HF11	0	bum	BOOM	0	0.85506	1	4	2.42	7	3.8	4.76	4.96
HF11	0	koks	COAX	0	0.856	1	4	1.52	2	2.1	3.46	23.85
HF11	0	kWC	COUCH	0	0.86	1	5	2.22	5	5.79	4.55	0.99
HF11	0	sim	SEAM	0	0.86104	1	4	1.65	11	4.91	4.2	10.55
HF11	0	lWz	LOUSE	0	0.86104	0	5	1.3	3	3.4	4.58	2.58
HF11	0	hItC	HITCH	0	0.86603	1	5	1.81	11	3.7	3.89	9.91
HF11	0	worm	WARM	0	0.86803	1	4	3.22	-3	4.34	4.32	8.8
HF11	0	hup	HOOP	0	0.872	1	4	1.45	12	5.6	4.33	2.93
HF11	0	skim	SCHEME	0	0.87501	1	6	3.07	2	3.01	3.84	12.06
HF11	0	klrk	CLERK	0	0.879	1	5	2.62	4	5.08	4.06	12.26
HF11	0	wen	WANE	0	0.879	1	4	1.45	13	2.2	4.51	12.41
HF11	0	Ej	EDGE	0	0.879	1	4	3.14	9	5.05	3.36	1.43
HF11	0	dEpT	DEPTH	0	0.881	1	5	2.67	1	4.55	3.69	4.79
HF11	0	krWd	CROWD	0	0.881	1	5	2.95	1	5.4	3.89	10.91
HF11	0	prad	PROD	0	0.881	1	4	1.34	15	3.3	4.07	11.67
HF11	0	skwat	SQUAT	0	0.881	1	5	2.02	1	4.5	3.32	10.29
HF11	0	mid	MEAD	0	0.88399	1	4	1.51	-4	2.6	4.41	9.2
HF11	0	smok	SMOKE	0	0.88499	1	5	3.02	13	6.14	3.93	7.01
HF11	0	gr@sp	GRASP	0	0.88499	1	5	2.56	5	4.1	3.95	10.58
HF11	0	per	PARE	0	0.89596	1	4	1.11	17	3.01	4.69	14.01
HF11	0	rl	EARL	0	0.89995	1	4	2.44	2	3.77	4.18	0.48
HF11	0	farm	FARM	0	0.90095	1	4	3.07	3	5.24	4.32	4.55
HF11	0	hil	HEAL	0	0.90195	1	4	1.93	11	4	4.49	9.7
HF11	0	swrv	SWERVE	0	0.90295	1	6	1.38	3	5	3.3	4.51
HF11	0	kort	QUART	0	0.903	0	5	1.76	1	5.28	3.98	7.12
HF11	0	ste	STAY	0	0.90694	1	4	3.45	29	3.07	3.94	2.26
HF11	0	Trot	THROAT	0	0.909	1	6	2.89	11	5.85	3.85	9.78
HF11	0	rev	RAVE	0	0.91093	1	4	1.18	14	3.9	4.65	8.92
HF11	0	tim	TEAM	0	0.91293	1	4	3.18	11	5.41	4.15	7.17
HF11	0	groT	GROWTH	0	0.914	1	6	3.33	1	4.26	3.94	16.77
HF11	0	bim	BEAM	0	0.91492	1	4	2.25	11	5	4.35	9.1
HF11	0	gWj	GOUGE	0	0.9229	1	5	1	0	3	4.25	0.24
HF11	0	fUt	SOOT	0	0.924	0	4	1.54	-8	5.05	4.44	2.55
HF11	0	dEd	DEAD	0	0.9249	1	4	3.52	4	5.35	4.44	13.76
HF11	0	iv	EVE	0	0.92989	1	3	2.27	3	3.3	2.48	0.78
HF11	0	min	MEAN	0	0.92989	1	4	3.88	6	3.13	4.48	11.35
HF11	0	sper	SPARE	0	0.93188	1	5	2.8	17	3.68	4.38	15.05
HF11	0	tun	TUNE	0	0.93188	1	4	2.43	-1	4.23	3.98	6.66
HF11	0	bun	BOON	0	0.93488	1	4	2.85	10	2	4.49	4.45
HF11	0	fIl	FILL	0	0.93986	1	4	2.86	27	3.91	4.69	9.44
HF11	0	fraT	FROTH	0	0.94286	1	5	1.6	0	3.1	4.17	11.35
HF11	0	pIl	PILL	0	0.94385	1	4	2.37	27	6.11	4.45	9.87
HF11	0	iz	EASE	0	0.94485	1	4	2.76	0	3.12	4.37	1.11
HF11	0	fIlm	FILM	0	0.946	1	4	3.2	1	5.73	4.16	14.33
HF11	0	did	DEED	0	0.95084	1	4	1.97	21	3.83	4.49	8.06
HF11	0	mes	MACE	0	0.95184	1	4	1.54	12	5	4.62	11.66
HF11	0	waS	WASH	0	0.95283	1	4	2.86	-20	5.53	4.33	7.39
HF11	0	fIfT	FIFTH	0	0.956	1	5	2.68	1	4.4	3.93	6.39
HF11	0	kOn	COIN	0	0.95982	1	4	2.15	4	6.18	3.99	2.32
HF11	0	tri	TREE	0	0.96082	1	4	3.11	18	6.46	3.92	6.64
HF11	0	fIks	FIX	0	0.9658	1	3	2.52	4	3.2	3.42	26.85
HF11	0	stUr	STIR	0	0.9688	1	4	2.49	3	4.5	3.4	21.09
HF11	0	gxS	GUSH	0	0.9688	1	4	1.32	10	3.96	3.94	1.71
HF11	0	kwIt	QUIT	0	0.969	1	4	2.3	-2	2.9	3.17	12.42
HF11	0	wIlt	WILT	0	0.97977	1	4	0	11	4.1	4.63	19.82
HF11	0	glez	GLAZE	0	0.98376	1	5	1.66	12	4.3	3.52	10.27
HF11	0	dun	DUNE	0	0.98476	1	4	1.4	-1	4.5	3.97	6.6
HF11	0	korn	CORN	0	0.98975	1	4	2.65	12	6.15	4.42	10.14
HF11	0	biC	BEACH	0	0.992	1	5	3.03	10	6.59	4.65	8.09
HF11	0	yxG	YOUNG	0	0.99474	1	5	3.9	1	5.26	4.61	4.55
HF11	0	dark	DARK	0	0.99873	1	4	3.52	11	5.75	4.35	3.63
HF11	0	pis	PEACE	0	1	1	5	3.2	1	4.15	4.36	6.47
HF11	0	krWC	CROUCH	0	1.0007	1	6	1.56	5	4.4	4.05	8.88
HF11	0	pIT	PITH	0	1.0047	1	4	1.08	1	1.9	4.64	3.83
HF11	0	men	MAIN	0	1.0047	1	4	3.54	21	2.88	4.57	13.44
HF11	0	skrim	SCREAM	0	1.0087	1	6	2.39	11	5.2	3.84	13.25
HF11	0	prInts	PRINCE	0	1.0277	1	6	2.77	4	6.15	4.2	18.13
HF11	0	las	LOSS	0	1.0287	1	4	3.15	9	3.55	4.48	8.62
HF11	0	To	THOUGH	0	1.0337	1	6	4.05	-11	1.57	4.48	2.7
HF11	0	twYn	TWINE	0	1.0376	1	5	1.51	23	4.8	3.94	4.84
HF11	0	rUk	ROOK	0	1.0496	1	4	0.95	8	4	4.52	7.68
HF11	0	kUd	COULD	0	1.058	1	5	4.53	3	1.71	4.94	9.33
HF11	0	der	DARE	0	1.0696	1	4	2.7	17	3.19	4.61	13.64
HF11	0	wand	WAND	0	1.0945	1	4	1.46	-12	5.37	4.56	24.78
HF11	0	Txm	THUMB	0	1.1354	1	5	2.61	5	6.34	3.58	6.55
HF11	0	TIG	THING	0	1.1743	1	5	3.99	18	3.23	5.01	8.16
HF11	0	iC	EACH	0	1.2751	1	4	4.05	10	2.88	4.55	2.73
HF11	0	swIft	SWIFT	0	4.3152	1	5	2.32	9	4.41	3.5	5.5
HF12	0	h@k	HACK	0	0.64853	1	4	1.66	24	3.1	4.75	14.35
HF12	0	s@m	SHAM	0	0.65052	1	4	1.6	23	3	4.3	2.98
HF12	0	skIl	SKILL	0	0.65252	1	5	2.84	27	3.51	3.89	14.19
HF12	0	dra	DRAW	0	0.6595	1	4	3.05	19	4.27	3.47	3.72
HF12	0	smok	SMOKE	0	0.67347	1	5	3.02	13	6.14	3.93	7.01
HF12	0	Sarp	SHARP	0	0.67347	1	5	3.01	3	4.96	4.07	1.55
HF12	0	mal	MALL	0	0.68644	1	4	2.24	11	5.17	4.75	8.18
HF12	0	korn	CORN	0	0.69043	1	4	2.65	12	6.15	4.42	10.14
HF12	0	sun	SOON	0	0.69342	1	4	3.71	10	2.57	4.56	5.91
HF12	0	kork	CORK	0	0.69542	1	4	1.85	4	6.25	4.56	11.76
HF12	0	stUr	STIR	0	0.69741	1	4	2.49	3	4.5	3.4	21.09
HF12	0	lEs	LESS	0	0.69841	1	4	3.92	10	2.79	4.35	9.46
HF12	0	hil	HEAL	0	0.7024	1	4	1.93	11	4	4.49	9.7
HF12	0	skwat	SQUAT	0	0.7034	1	5	2.02	1	4.5	3.32	10.29
HF12	0	dal	DOLL	0	0.7044	1	4	2.5	-3	5.97	4.66	3.94
HF12	0	sis	CEASE	0	0.70739	1	5	2.31	0	2.7	4.23	9.2
HF12	0	pInk	PINK	0	0.71138	1	4	2.92	19	5.77	4.03	14.45
HF12	0	wUl	WOOL	0	0.71238	1	4	2.59	-7	5.83	4.22	4.83
HF12	0	rIG	RING	0	0.71438	1	4	3.08	18	5.98	4.28	7.63
HF12	0	SEd	SHED	0	0.71438	1	4	2.6	15	6.06	4.55	11.68
HF12	0	men	Main	0	0.71537	1	4	3.54	21	2.88	4.57	13.44
HF12	0	drek	DRAKE	0	0.71637	1	5	1.53	19	3.7	3.88	17.2
HF12	0	kEpt	KEPT	0	0.71737	1	4	3.57	5	2.68	3.73	6.15
HF12	0	Cil	CHILL	0	0.71737	1	5	2.29	27	3.81	4.62	7.96
HF12	0	nir	NEAR	0	0.71837	1	4	3.53	10	3.75	4.52	11.26
HF12	0	ben	BANE	0	0.72036	1	4	1.26	13	2.1	4.55	8.86
HF12	0	grWnd	GROUND	0	0.72136	1	6	3.53	8	5.2	4.39	18.93
HF12	0	per	PARE	0	0.72236	1	4	1.11	17	3.01	4.69	14.01
HF12	0	swed	SUEDE	0	0.72336	1	5	1.77	1	5.35	3.57	9.2
HF12	0	hItC	HITCH	0	0.72336	1	5	1.81	11	3.7	3.89	9.91
HF12	0	mark	MARK	0	0.72336	1	4	2.92	11	4.5	4.55	6.14
HF12	0	dem	DAME	0	0.72435	1	4	1.45	12	4.68	4.58	10.23
HF12	0	drEs	DRESS	0	0.72535	1	5	3.18	10	6.11	4.32	14.23
HF12	0	dY	DINE	0	0.72535	1	4	1.86	23	3.5	4.26	9.67
HF12	0	sket	SKATE	0	0.72635	1	5	1.84	18	5.62	3.41	13.71
HF12	0	sors	SOURCE	0	0.72735	1	6	3.14	1	2.6	4.2	7.97
HF12	0	rip	REAP	0	0.72735	1	4	1.69	5	3.7	4.11	8.11
HF12	0	lip	LEAP	0	0.72834	1	4	2.36	5	5.01	4.18	10.37
HF12	0	klWn	CLOWN	0	0.73134	1	5	1.77	-1	6.21	4.22	12.03
HF12	0	Trxst	THRUST	0	0.73633	1	6	2.67	10	4	3.91	17.1
HF12	0	wUd	WOOD	0	0.73732	1	4	3.07	-2	5.9	4.51	9.08
HF12	0	sort	SORT	0	0.73832	1	4	3.77	6	3.89	4.58	13.17
HF12	0	Cxnk	CHUNK	0	0.73932	1	5	1.8	19	4.5	3.99	7.71
HF12	0	wrd	WORD	0	0.74132	1	4	3.6	-5	4.75	4.46	11.54
HF12	0	jIm	GYM	0	0.74231	1	3	1.87	1	6.23	1.85	4.98
HF12	0	part	PART	0	0.74231	1	4	3.95	9	3.59	4.37	7.44
HF12	0	rT	EARTH	0	0.74431	1	5	3.34	1	6.1	4.31	2.01
HF12	0	Tiz	THESE	0	0.74431	1	5	4.36	1	2.29	4.94	8.68
HF12	0	dEd	DEAD	0	0.74531	1	4	3.52	4	5.35	4.44	13.76
HF12	0	skrim	SCREAM	0	0.7463	1	6	2.39	11	5.2	3.84	13.25
HF12	0	vil	VEAL	0	0.7483	1	4	1.95	11	4.97	4.41	6.1
HF12	0	din	DEAN	0	0.7493	1	4	2.34	6	4.6	4.51	10.22
HF12	0	m@S	MASH	0	0.7493	1	4	1.74	20	4.95	4.46	8.04
HF12	0	pil	PEAL	0	0.75029	1	4	1.28	11	4.43	4.01	10.03
HF12	0	sWT	SOUTH	0	0.75029	1	5	3.11	-1	4.69	4.43	3.16
HF12	0	stret	STRAIGHT	0	0.75129	1	8	3.34	1	4.51	3.81	27.13
HF12	0	pYn	PINE	0	0.75429	1	4	2.34	23	6.23	4.25	9.45
HF12	0	muv	MOVE	0	0.75429	1	4	3.52	-16	3.66	4.61	3.83
HF12	0	fir	FEAR	0	0.75429	1	4	3.45	10	4.44	4.52	12.04
HF12	0	Tri	THREE	0	0.75528	1	5	4.05	18	5.05	4.42	6.83
HF12	0	gan	GONE	0	0.75628	1	4	3.66	-15	2.93	4.44	9.84
HF12	0	gEs	GUESS	0	0.75628	1	5	3.03	1	2.95	3.94	7.93
HF12	0	lem	LAME	0	0.75728	1	4	1.9	12	3.3	4.68	10.67
HF12	0	m@T	MATH	0	0.75728	1	4	1.26	4	4.63	4.69	6.22
HF12	0	seG	SANG	0	0.75927	1	4	2.53	17	3.2	4.62	6.05
HF12	0	tal	TALL	0	0.76027	1	4	3.06	11	4.88	4.6	10.98
HF12	0	dorm	DORM	0	0.76127	1	4	1.86	4	5.87	4.52	4.87
HF12	0	dim	DEEM	0	0.76127	1	4	1.23	3	1.54	4.58	6.65
HF12	0	lut	LOOP	0	0.76227	0	4	2.03	12	4.89	4.43	2.76
HF12	0	lark	LARK	0	0.76327	1	4	1.68	11	5.35	4.45	4.97
HF12	0	gxS	GUSH	0	0.76426	1	4	1.32	10	3.96	3.94	1.71
HF12	0	tun	TUNE	0	0.76426	1	4	2.43	-1	4.23	3.98	6.66
HF12	0	pok	POKE	0	0.76526	1	4	1.89	13	4.5	3.95	4.39
HF12	0	fYn	FINE	0	0.76726	1	4	3.41	23	3.88	4.49	11.68
HF12	0	lInt	LINT	0	0.76925	1	4	1.08	11	5.13	4.66	21.94
HF12	0	SWt	SHOUT	0	0.77025	1	5	2.55	17	4.74	4.58	2.76
HF12	0	grWl	GROWL	0	0.77025	1	5	1.52	8	4	3.91	13.06
HF12	0	kwIk	QUICK	0	0.77025	1	5	3.09	1	3.48	4.36	12.62
HF12	0	mun	MOON	0	0.77125	1	4	2.98	10	6.04	4.61	5.72
HF12	0	grIm	GRIM	0	0.77224	1	4	2.43	15	3	3.4	18.01
HF12	0	rev	RAVE	0	0.77324	1	4	1.18	14	3.9	4.65	8.92
HF12	0	fud	FOOD	0	0.77324	1	4	3.66	-2	5.57	4.5	4.48
HF12	0	tuT	TOOTH	0	0.77424	1	5	2.37	0	6.41	4.13	3.11
HF12	0	wer	WARE	0	0.77624	1	4	1.32	17	3.41	4.69	14.77
HF12	0	hIl	HILL	0	0.77624	1	4	3.1	27	6.18	4.54	12.26
HF12	0	koks	COAX	0	0.77723	1	4	1.52	2	2.1	3.46	23.85
HF12	0	wid	WEED	0	0.77723	1	4	2.23	21	6.12	4.78	8.38
HF12	0	fars	FARCE	0	0.78023	1	5	1.86	0	2.1	4.19	4.43
HF12	0	Soothe	SOOT	0	0.78023	1	4	1.54	-8	5.05	4.44	2.55
HF12	0	fIks	FIX	0	0.78222	1	3	2.52	4	3.2	3.42	26.85
HF12	0	dos	DOSE	0	0.78322	1	4	2.08	-8	3.3	4.48	0.71
HF12	0	rut	ROOT	0	0.78322	1	4	2.6	8	5.75	4.32	6.98
HF12	0	bard	BARD	0	0.78322	1	4	1	6	3.93	4.42	4.85
HF12	0	gr@sp	GRASP	0	0.78422	1	5	2.56	5	4.1	3.95	10.58
HF12	0	b@th	BATH	0	0.78422	0	4	2.91	4	5.88	4.61	3.63
HF12	0	heG	HANG	0	0.78522	1	4	2.79	17	5.03	4.67	11.16
HF12	0	Bye	BYE	0	0.78621	1	3	2.3	4	2.9	2.45	3.59
HF12	0	Srxg	SHRUG	0	0.78621	1	5	1.9	19	4.58	3.33	2.46
HF12	0	Eg	EGG	0	0.78621	1	3	2.82	1	5.99	2.86	1.49
HF12	0	mrT	MIRTH	0	0.78621	1	5	1.58	4	4.24	4.37	2.66
HF12	0	der	DARE	0	0.78721	1	4	2.7	17	3.19	4.61	13.64
HF12	0	dun	DUNE	0	0.78721	1	4	1.4	-1	4.5	3.97	6.6
HF12	0	hUk	HOOK	0	0.78921	1	4	2.74	8	5.49	4.52	7.01
HF12	0	wrm	WORM	0	0.78921	1	4	2.13	-4	6.19	4.42	10.01
HF12	0	prj	PURGE	0	0.7902	1	5	1.75	4	3.6	3.74	2.75
HF12	0	win	WEAN	0	0.7922	1	4	1.4	6	2.8	4.8	10.54
HF12	0	sYd	SIDE	0	0.7922	1	4	3.84	13	3.58	4.22	9.9
HF12	0	lanch	LAUNCH	0	0.7932	1	6	2.46	4	3.9	3.98	5.33
HF12	0	snek	SNAKE	0	0.7932	1	5	2.42	19	6.47	3.21	4.12
HF12	0	C@t	CHAT	0	0.79519	1	4	2.4	23	5.08	4.68	8.8
HF12	0	hel	Hale	0	0.79519	1	4	1.2	17	3.35	4.57	7.13
HF12	0	dEpT	DEPTH	0	0.79619	1	5	2.67	1	4.55	3.69	4.79
HF12	0	groT	GROWTH	0	0.79719	1	6	3.33	1	4.26	3.94	16.77
HF12	0	Sin	SHEEN	0	0.79719	1	5	1.66	8	2	4.61	9.15
HF12	0	Trot	THROAT	0	0.79819	1	6	2.89	11	5.85	3.85	9.78
HF12	0	myul	MULE	0	0.79819	1	4	1.92	2	6.07	4.25	7.26
HF12	0	kIl	KILL	0	0.79819	1	4	3.14	27	4.79	4.58	11.14
HF12	0	harm	HARM	0	0.79918	1	4	2.81	3	3.92	4.53	6.82
HF12	0	klit	CLEAT	0	0.80118	1	5	1.36	13	4.36	4.25	14.99
HF12	0	tri	TREE	0	0.80218	1	4	3.11	18	6.46	3.92	6.64
HF12	0	do	DOUGH	0	0.80317	1	5	2.27	-11	5.61	4.04	0.6
HF12	0	hUf	HOOF	0	0.80317	1	4	1.61	7	5.87	4.04	2.69
HF12	0	sInC	CINCH	0	0.80417	1	5	1	7	2.7	4.13	12.5
HF12	0	kwrk	QUIRK	0	0.80617	1	5	1.26	1	2.6	3.77	4.29
HF12	0	por	POUR	0	0.80816	1	4	2.64	-5	4.91	4.37	16.93
HF12	0	mot	MOAT	0	0.80916	1	4	1.57	11	4.69	4.72	5.46
HF12	0	gr@f	GRAPH	0	0.81116	1	5	1.85	1	5.61	3.77	13.76
HF12	0	hir	HEAR	0	0.81315	1	4	3.52	10	3.89	4.6	12.34
HF12	0	jxg	JUG	0	0.81315	1	3	2.18	19	5.9	2.59	2.49
HF12	0	Txm	THUMB	0	0.81315	1	5	2.61	5	6.34	3.58	6.55
HF12	0	fUl	FULL	0	0.81615	1	4	3.68	-6	4.39	4.27	4.87
HF12	0	fIfT	FIFTH	0	0.81714	1	5	2.68	1	4.4	3.93	6.39
HF12	0	prap	PROP	0	0.81914	1	4	2.07	24	4.38	3.89	13.67
HF12	0	lum	LOOM	0	0.82014	1	4	1.72	7	3.3	4.81	5.45
HF12	0	kon	CONE	0	0.82213	1	4	1.8	9	5.7	4.45	9.72
HF12	0	brIj	BRIDGE	0	0.82313	1	6	3.01	4	6.39	3.79	18.73
HF12	0	brT	BERTH	0	0.82313	1	5	1.84	1	3.01	4.27	4.49
HF12	0	Ej	EDGE	0	0.82313	1	4	3.14	9	5.05	3.36	1.43
HF12	0	klxmp	CLUMP	0	0.82313	1	5	1.83	16	3.9	3.48	7.8
HF12	0	word	WARD	0	0.82413	1	4	2.65	-6	3	4.37	10.3
HF12	0	lIpd	LEAPT	0	0.82413	0	5	2.28	1	3.7	3.96	9.95
HF12	0	biC	BEACH	0	0.82712	1	5	3.03	10	6.59	4.65	8.09
HF12	0	SUd	SHOULD	0	0.82812	1	6	4.25	3	2.58	4.45	8.84
HF12	0	Elm	ELM	0	0.83111	1	3	2.08	2	5.54	2.12	1.64
HF12	0	txC	TOUCH	0	0.8341	1	5	3.24	-5	4.38	4.41	8.18
HF12	0	dxn	DONE	0	0.8361	1	4	3.86	-15	3.05	4.52	14.71
HF12	0	nekst	NEXT	0	0.8381	1	4	3.91	2	3.29	4.05	19.52
HF12	0	frm	FIRM	0	0.83909	1	4	3.11	1	4.04	4.16	4.36
HF12	0	rl	EARL	0	0.83909	1	4	2.44	2	3.77	4.18	0.48
HF12	0	balj	BULGE	0	0.84109	1	5	1.94	1	4.8	3.41	5.3
HF12	0	lYf	LIFE	0	0.84209	1	4	4.12	6	4.44	4.42	10.45
HF12	0	krWd	CROWD	0	0.84408	1	5	2.95	1	5.4	3.89	10.91
HF12	0	waS	WASH	0	0.84408	1	4	2.86	-20	5.53	4.33	7.39
HF12	0	kup	COOP	0	0.84508	1	4	0.6	12	3.6	4.37	1.43
HF12	0	wird	WEIRD	0	0.84608	1	5	2.11	1	4.25	3.91	1.84
HF12	0	tYp	TYPE	0	0.84608	1	4	3.23	1	3.35	3.41	6.83
HF12	0	t@ks	TAX	0	0.84807	1	3	3.29	6	4.33	3.36	25.49
HF12	0	lYn	LINE	0	0.84807	1	4	3.59	23	5.09	4.61	14.75
HF12	0	hup	HOOP	0	0.84907	1	4	1.45	12	5.6	4.33	2.93
HF12	0	klaT	CLOTH	0	0.85206	1	5	2.91	0	5.63	4.24	13.64
HF12	0	lYT	LITHE	0	0.85406	0	5	1.32	3	2.1	3.26	7.43
HF12	0	gor	GORE	0	0.85506	1	4	1.2	21	4.44	4.81	13.97
HF12	0	blEs	BLESS	0	0.85605	1	5	2.28	10	2.9	4.21	10.14
HF12	0	at	OUGHT	0	0.85605	1	5	3.27	7	1.95	4.02	2.5
HF12	0	mil	MEAL	0	0.85605	1	4	2.98	11	5.8	4.3	9.99
HF12	0	bon	BONE	0	0.85705	1	4	2.68	9	5.89	4.47	8.28
HF12	0	pyor	PURE	0	0.85805	1	4	2.91	-2	3.48	4.29	4.59
HF12	0	glez	GLAZE	0	0.86204	1	5	1.66	12	4.3	3.52	10.27
HF12	0	twYn	TWINE	0	0.86503	1	5	1.51	23	4.8	3.94	4.84
HF12	0	wal	WALL	0	0.86603	1	4	3.38	11	5.8	4.62	12.06
HF12	0	rik	REEK	0	0.86603	1	4	1.38	10	3	4.29	7.41
HF12	0	kard	CARD	0	0.86703	1	4	2.89	6	5.97	4.42	5.9
HF12	0	rir	REAR	0	0.86703	1	4	2.66	10	4.51	4.46	11.76
HF12	0	prob	PROBE	0	0.86803	1	5	2.03	4	4	3.64	13.27
HF12	0	wIk	WICK	0	0.87002	1	4	1.61	22	5.38	4.55	15.19
HF12	0	prW	PROW	0	0.87202	1	4	1.3	-3	2.83	4.11	0.87
HF12	0	bes	BASE	0	0.87302	1	4	3.07	0	4.37	4.47	7.08
HF12	0	raG	WRONG	0	0.87401	1	5	3.57	10	3.19	4.41	7.93
HF12	0	kru	CREW	0	0.87501	1	4	2.58	-2	5.03	3.79	5.83
HF12	0	stEp	STEP	0	0.87501	1	4	3.15	6	4.93	3.74	22.81
HF12	0	br@s	BRASS	0	0.878	1	5	2.53	11	5.38	4.22	15.32
HF12	0	sir	SEAR	0	0.882	1	4	0.7	10	2.84	4.5	10.17
HF12	0	TrxS	THRUSH	0	0.882	1	6	1.38	10	5.64	3.76	4.73
HF12	0	sper	SPARE	0	0.88599	1	5	2.8	17	3.68	4.38	15.05
HF12	0	prad	PROD	0	0.88698	1	4	1.34	15	3.3	4.07	11.67
HF12	0	ton	TONG	0	0.88798	0	4	0.7	10	4.5	4.4	5.77
HF12	0	bid	BEAD	0	0.88798	1	4	1.53	-4	6	4.65	10.51
HF12	0	kUl	COOL	0	0.89297	1	4	2.99	7	4.35	4.26	3.85
HF12	0	stEm	STEM	0	0.89497	1	4	2.36	3	5.3	3.96	23.88
HF12	0	Inn	INN	0	0.89796	1	3	2.23	4	5.68	2.4	4.37
HF12	0	ste	STAY	0	0.90095	1	4	3.45	29	3.07	3.94	2.26
HF12	0	wik	WEAK	0	0.90195	1	4	2.92	11	3.88	4.34	7.07
HF12	0	mid	MEAD	0	0.90295	1	4	1.51	-4	2.6	4.41	9.2
HF12	0	fUt	FOOT	0	0.90594	1	4	3.25	-8	6.14	4.3	4.73
HF12	0	but	BOOT	0	0.91392	1	4	2.2	8	6.22	4.37	3.93
HF12	0	gir	GEAR	0	0.91791	1	4	2.61	10	4.8	4.18	11.06
HF12	0	kwIt	QUIT	0	0.91791	1	4	2.3	-2	2.9	3.17	12.42
HF12	0	bOl	BOIL	0	0.91991	1	4	2.54	9	5.42	3.88	3.62
HF12	0	wElt	WELT	0	0.92689	1	4	0.95	10	3.04	4.56	22.19
HF12	0	gus	GOOSE	0	0.92789	1	5	2.03	2	6.16	4.39	2.48
HF12	0	@pt	APT	0	0.93088	1	3	2.56	2	2.58	2.61	0.95
HF12	0	bum	BOOM	0	0.93188	1	4	2.42	7	3.8	4.76	4.96
HF12	0	kWC	COUCH	0	0.93388	1	5	2.22	5	5.79	4.55	0.99
HF12	0	bald	BALD	0	0.93388	1	4	2.18	2	6.2	4.46	23.46
HF12	0	kwort	QUART	0	0.93787	1	5	1.76	1	5.28	3.98	7.12
HF12	0	rEC	RETCH	0	0.93887	1	5	0.95	8	2.8	3.99	1.76
HF12	0	bElC	BELCH	0	0.94186	1	5	1.28	1	4.6	3.71	15.95
HF12	0	skIn	SKIN	0	0.94385	1	4	3.21	20	6.21	3.54	12.84
HF12	0	pIT	PITH	0	0.94385	1	4	1.08	1	1.9	4.64	3.83
HF12	0	spxn	SPUN	0	0.94585	1	4	2.16	14	3.4	2.64	10.06
HF12	0	krom	CHROME	0	0.94585	1	6	1.66	4	5.41	4.1	11.97
HF12	0	InC	INCH	0	0.94785	1	4	2.64	7	4.93	4.41	1.66
HF12	0	spEk	SPECK	0	0.95084	1	5	1.73	9	4.61	4	10.9
HF12	0	mart	MART	0	0.95483	1	4	1.11	9	3.4	4.5	6.55
HF12	0	fant	FONT	0	0.95583	1	4	1.4	-1	4.74	4.45	18.01
HF12	0	swrv	SWERVE	0	0.95683	1	6	1.38	3	5	3.3	4.51
HF12	0	ramp	ROMP	0	0.9688	1	4	1.3	4	3.3	4.21	5.49
HF12	0	pYnt	PINT	0	0.97578	1	4	2.27	-11	4.96	4.3	21.27
HF12	0	brat	BROUGHT	0	0.97778	1	7	3.65	7	2.1	4.32	15.87
HF12	0	hel	HALE	0	0.99973	1	4	1.2	17	3.35	4.57	7.13
HF12	0	dxkt	DUCT	0	1.0077	1	4	1.43	1	3.5	4.04	14.8
HF12	0	mrj	MERGE	0	1.0237	1	5	1.79	3	3.5	3.97	1.14
HF12	0	kwot	QUOTE	0	1.048	1	5	2.44	1	3.29	3.72	5.95
HF12	0	mer	MARE	0	1.0486	1	4	1.81	17	5.27	4.82	13.06
HF12	0	Toz	THOSE	0	1.0556	1	5	4.2	4	2.19	4.78	8.96
HF12	0	spUl	SPOOL	0	1.0596	1	5	1.76	7	5.49	3.58	11.86
HF12	0	bIlj	BILGE	0	1.0616	1	5	1.51	1	1.7	3.44	15.23
HF12	0	prt	PERT	0	1.0805	1	4	1.45	3	2	4.11	3.96
HF12	0	hark	HARK	0	1.1155	1	4	1.23	11	2.2	4.63	7.37
HF12	0	pWC	POUCH	0	1.1195	1	5	1.83	5	5.42	4.43	0.3
HF12	0	spre	SPRAY	0	1.1723	1	5	2.3	29	5.74	3.64	11.8
HF12	0	mYt	MIGHT	0	1.2312	1	5	4.12	17	2.67	4.55	14.49
HF13	0	hel	Hale	0	0.72336	1	4	1.2	17	3.35	4.57	7.13
HF13	0	hElm	HELM	0	0.81116	1	4	1.26	2	2.9	4.22	18.22
HF13	0	tYp	TYPE	0	0.81814	1	4	3.23	1	3.35	3.41	6.83
HF13	0	kev	CAVE	0	0.82313	1	4	2.69	14	6.22	4.83	7.37
HF13	0	wIS	WISH	0	0.82413	1	4	3.36	6	3.71	4.47	11.81
HF13	0	hUk	HOOK	0	0.831	1	4	2.74	8	5.49	4.52	7.01
HF13	0	sElf	SELF	0	0.83909	1	4	2.84	5	4.48	4.28	20.57
HF13	0	Inn	INN	0	0.84907	1	3	2.23	4	5.68	2.4	4.37
HF13	0	wird	WEIRD	0	0.85406	1	5	2.11	1	4.25	3.91	1.84
HF13	0	et	Eight	0	0.85406	1	5	3.26	2	5.19	4.29	2.28
HF13	0	wrk	WORK	0	0.85905	1	4	4.17	-4	4.83	4.52	9.14
HF13	0	sYd	SIDE	0	0.86204	1	4	3.84	13	3.58	4.22	9.9
HF13	0	dEpT	DEPTH	0	0.86304	1	5	2.67	1	4.55	3.69	4.79
HF13	0	klxb	CLUB	0	0.86603	1	4	3.2	16	5.21	3.44	13.87
HF13	0	mut	MOOT	0	0.871	1	4	0.95	8	1.4	4.49	5.2
HF13	0	lYn	LINE	0	0.87102	1	4	3.59	23	5.09	4.61	14.75
HF13	0	stre	STRAY	0	0.87202	1	5	2.06	29	4	3.75	20.83
HF13	0	tEkst	TEXT	0	0.87202	1	4	2.71	2	4.74	3.98	22.38
HF13	0	lUk	LOOK	0	0.873	1	4	4.02	8	3.48	4.62	7.75
HF13	0	tInt	TINT	0	0.87401	1	4	1.41	11	4.6	4.58	17.55
HF13	0	krom	CHROME	0	0.878	1	6	1.66	4	5.41	4.1	11.97
HF13	0	mal	MALL	0	0.88798	1	4	2.24	11	5.17	4.75	8.18
HF13	0	kup	COOP	0	0.88898	1	4	0.6	12	3.6	4.37	1.43
HF13	0	wik	WEAK	0	0.88998	1	4	2.92	11	3.88	4.34	7.07
HF13	0	kart	CART	0	0.89197	1	4	2.2	9	5.99	4.42	6.14
HF13	0	sun	SOON	0	0.89596	1	4	3.71	10	2.57	4.56	5.91
HF13	0	tel	TAIL	0	0.89696	1	4	2.76	15	5.82	4.31	9.85
HF13	0	bIl	BILL	0	0.89995	1	4	2.99	27	5.45	4.38	12.3
HF13	0	stu	STEW	0	0.90395	1	4	1.87	-2	5.28	3.81	21.35
HF13	0	hel	HALE	0	0.90494	1	4	1.2	17	3.35	4.57	7.13
HF13	0	kEpt	KEPT	0	0.90794	1	4	3.57	5	2.68	3.73	6.15
HF13	0	t@k	TACK	0	0.91193	1	4	1.67	24	5.44	4.52	8.2
HF13	0	lem	LAME	0	0.91392	1	4	1.9	12	3.3	4.68	10.67
HF13	0	rir	REAR	0	0.91492	1	4	2.66	10	4.51	4.46	11.76
HF13	0	seG	SANG	0	0.91592	1	4	2.53	17	3.2	4.62	6.05
HF13	0	smok	SMOKE	0	0.91692	1	5	3.02	13	6.14	3.93	7.01
HF13	0	yxG	YOUNG	0	0.91791	1	5	3.9	1	5.26	4.61	4.55
HF13	0	las	LOSS	0	0.91891	1	4	3.15	9	3.55	4.48	8.62
HF13	0	nYf	KNIFE	0	0.91991	1	5	2.82	6	6.47	3.49	7.61
HF13	0	fxnd	FUND	0	0.9219	1	4	2.64	1	3.4	4.08	30.43
HF13	0	swrv	SWERVE	0	0.92889	1	6	1.38	3	5	3.3	4.51
HF13	0	wal	WALL	0	0.92889	1	4	3.38	11	5.8	4.62	12.06
HF13	0	bum	BOOM	0	0.92989	1	4	2.42	7	3.8	4.76	4.96
HF13	0	wormT	WARMTH	0	0.92989	1	6	2.63	1	5.37	3.84	6.1
HF13	0	fIlm	FILM	0	0.92989	1	4	3.2	1	5.73	4.16	14.33
HF13	0	strxk	STRUCK	0	0.93288	1	6	3	16	3.8	3.75	21.63
HF13	0	Cen	CHAIN	0	0.93388	1	5	2.77	21	5.82	4.3	8.37
HF13	0	dEl	DELL	0	0.93488	1	4	1.48	15	3.33	4.6	11.27
HF13	0	min	MEAN	0	0.93488	1	4	3.88	6	3.13	4.48	11.35
HF13	0	faks	FOX	0	0.93787	1	3	2.25	8	6.26	4.17	25.95
HF13	0	gir	GEAR	0	0.93787	1	4	2.61	10	4.8	4.18	11.06
HF13	0	bit	BEET	0	0.94086	1	4	1.61	11	5.28	4.54	12.26
HF13	0	dop	DOPE	0	0.94086	1	4	1.85	13	4.9	4.09	3.76
HF13	0	pyor	PURE	0	0.94585	1	4	2.91	-2	3.48	4.29	4.59
HF13	0	swIm	SWIM	0	0.94884	1	4	2.63	15	5.92	2.97	11.59
HF13	0	tim	TEAM	0	0.94884	1	4	3.18	11	5.41	4.15	7.17
HF13	0	tart	TART	0	0.95084	1	4	1.72	9	4.1	4.35	2.96
HF13	0	kep	CAPE	0	0.95084	1	4	2.45	12	5.82	3.88	7.74
HF13	0	wUl	WOOL	0	0.95184	1	4	2.59	-7	5.83	4.22	4.83
HF13	0	did	DEED	0	0.95383	1	4	1.97	21	3.83	4.49	8.06
HF13	0	beG	BANG	0	0.95583	1	4	2.38	17	4.57	4.51	9.03
HF13	0	at	OUGHT	0	0.95782	1	5	3.27	7	1.95	4.02	2.5
HF13	0	ken	CANE	0	0.95782	1	4	2.25	13	6.11	4.55	11.79
HF13	0	brW	BROW	0	0.95882	1	4	2.27	-3	4.8	4.05	0.15
HF13	0	rik	REEK	0	0.95982	1	4	1.38	10	3	4.29	7.41
HF13	0	et	EIGHT	0	0.96082	1	5	3.26	2	5.19	4.29	2.28
HF13	0	gus	GOOSE	0	0.96181	1	5	2.03	2	6.16	4.39	2.48
HF13	0	lanch	LAUNCH	0	0.96381	1	6	2.46	4	3.9	3.98	5.33
HF13	0	mark	MARK	0	0.96481	1	4	2.92	11	4.5	4.55	6.14
HF13	0	sir	SEAR	0	0.9678	1	4	0.7	10	2.84	4.5	10.17
HF13	0	Sin	SHEEN	0	0.9698	1	5	1.66	8	2	4.61	9.15
HF13	0	p@k	PACK	0	0.97079	1	4	2.68	24	4.6	4.55	9.29
HF13	0	hard	HARD	0	0.97279	1	4	3.68	6	4.47	4.58	7.54
HF13	0	kard	CARD	0	0.97279	1	4	2.89	6	5.97	4.42	5.9
HF13	0	CIp	CHIP	0	0.97379	1	4	2.09	25	5.7	3.86	5.28
HF13	0	klxmp	CLUMP	0	0.97478	1	5	1.83	16	3.9	3.48	7.8
HF13	0	txC	TOUCH	0	0.97778	1	5	3.24	-5	4.38	4.41	8.18
HF13	0	hir	HEAR	0	0.97778	1	4	3.52	10	3.89	4.6	12.34
HF13	0	C@t	CHAT	0	0.97778	1	4	2.4	23	5.08	4.68	8.8
HF13	0	kalm	CALM	0	0.98676	1	4	2.84	2	4.15	4.13	5.18
HF13	0	bOl	BOIL	0	0.98875	1	4	2.54	9	5.42	3.88	3.62
HF13	0	prj	PURGE	0	0.98875	1	5	1.75	4	3.6	3.74	2.75
HF13	0	klWn	CLOWN	0	0.99075	1	5	1.77	-1	6.21	4.22	12.03
HF13	0	lut	LOOT	0	0.99075	1	4	1.87	8	5.24	4.42	4.42
HF13	0	wUlf	WOLF	0	0.99175	1	4	2.08	0	6.13	4.19	4.86
HF13	0	br@s	BRASS	0	0.99474	1	5	2.53	11	5.38	4.22	15.32
HF13	0	res	RACE	0	0.99673	1	4	3.14	12	4.71	4.35	11.56
HF13	0	mar	MARE	0	0.99773	0	4	1.81	17	5.27	4.82	13.06
HF13	0	Cil	CHILL	0	0.99773	1	5	2.29	27	3.81	4.62	7.96
HF13	0	pev	PAVE	0	0.99773	1	4	1.11	14	4.5	4.79	7.69
HF13	0	klrk	CLERK	0	0.99873	1	5	2.62	4	5.08	4.06	12.26
HF13	0	skwat	SQUAT	0	0.99973	1	5	2.02	1	4.5	3.32	10.29
HF13	0	glYd	GLIDE	0	1.0017	1	5	1.56	13	4.87	3.67	9.57
HF13	0	Ta	THAW	0	1.0017	1	4	1.66	19	4.74	4.73	0
HF13	0	rl	EARL	0	1.0017	1	4	2.44	2	3.77	4.18	0.48
HF13	0	m@T	MATH	0	1.0027	1	4	1.26	4	4.63	4.69	6.22
HF13	0	stUr	STIR	0	1.0037	1	4	2.49	3	4.5	3.4	21.09
HF13	0	mid	MEAD	0	1.0047	1	4	1.51	-4	2.6	4.41	9.2
HF13	0	fUt	FOOT	0	1.005	1	4	3.25	-8	6.14	4.3	4.73
HF13	0	spIl	SPILL	0	1.0057	1	5	1.9	27	5.17	4.15	14.01
HF13	0	wUd	WOOD	0	1.0057	1	4	3.07	-2	5.9	4.51	9.08
HF13	0	dorm	DORM	0	1.0067	1	4	1.86	4	5.87	4.52	4.87
HF13	0	yir	YEAR	0	1.0077	1	4	3.96	10	4.11	4.38	13.25
HF13	0	tut	TOOT	0	1.0097	1	4	0.9	8	3.3	4.34	4.33
HF13	0	sis	CEASE	0	1.0097	1	5	2.31	0	2.7	4.23	9.2
HF13	0	gYd	GUIDE	0	1.0097	1	5	2.82	1	4.55	3.79	6.6
HF13	0	twElv	TWELVE	0	1.0127	1	6	3.1	4	5.45	3.5	5.43
HF13	0	vir	VEER	0	1.0147	1	4	1.32	10	2.6	4.62	10.17
HF13	0	wIlt	WILT	0	1.0147	1	4	0	11	4.1	4.63	19.82
HF13	0	tUk	TOOK	0	1.0177	1	4	3.93	8	2.4	4.55	7.65
HF13	0	dun	DUNE	0	1.0197	1	4	1.4	-1	4.5	3.97	6.6
HF13	0	pYnt	PINT	0	1.0197	1	4	2.27	-11	4.96	4.3	21.27
HF13	0	kUl	COOL	0	1.0197	1	4	2.99	7	4.35	4.26	3.85
HF13	0	hUd	HOOD	0	1.0227	1	4	1.91	-2	5.77	4.51	7.73
HF13	0	kOn	COIN	0	1.0237	1	4	2.15	4	6.18	3.99	2.32
HF13	0	pWC	POUCH	0	1.0257	1	5	1.83	5	5.42	4.43	0.3
HF13	0	per	PARE	0	1.0267	1	4	1.11	17	3.01	4.69	14.01
HF13	0	skr@p	SCRAP	0	1.0297	1	5	2.14	22	4.2	3.3	10.56
HF13	0	brat	BROUGHT	0	1.0327	1	7	3.65	7	2.1	4.32	15.87
HF13	0	TIG	THING	0	1.0356	1	5	3.99	18	3.23	5.01	8.16
HF13	0	hid	HEED	0	1.0366	1	4	1.68	21	2.3	4.65	8.91
HF13	0	ves	VASE	0	1.0376	1	4	1.86	-4	5.69	4.06	1.94
HF13	0	spY	SPY	0	1.0396	1	3	2.18	20	4.6	2.18	1.43
HF13	0	der	DARE	0	1.0426	1	4	2.7	17	3.19	4.61	13.64
HF13	0	farm	FARM	0	1.0436	1	4	3.07	3	5.24	4.32	4.55
HF13	0	mes	MACE	0	1.0436	1	4	1.54	12	5	4.62	11.66
HF13	0	rT	EARTH	0	1.0436	1	5	3.34	1	6.1	4.31	2.01
HF13	0	wxnts	ONCE	0	1.0436	1	4	4	-2	2.79	4.33	18.87
HF13	0	tun	TUNE	0	1.0446	1	4	2.43	-1	4.23	3.98	6.66
HF13	0	ste	STAY	0	1.0446	1	4	3.45	29	3.07	3.94	2.26
HF13	0	kUd	COULD	0	1.0456	1	5	4.53	3	1.71	4.94	9.33
HF13	0	krWd	CROWD	0	1.0466	1	5	2.95	1	5.4	3.89	10.91
HF13	0	@ks	AXE	0	1.0466	1	3	2.11	1	6.13	2.1	2.89
HF13	0	bal	BALL	0	1.0486	1	4	3.22	11	6.36	4.66	10.49
HF13	0	dEd	DEAD	0	1.0506	1	4	3.52	4	5.35	4.44	13.76
HF13	0	but	BOOT	0	1.054	1	4	2.2	8	6.22	4.37	3.93
HF13	0	Tiz	THESE	0	1.0586	1	5	4.36	1	2.29	4.94	8.68
HF13	0	pYn	PINE	0	1.0596	1	4	2.34	23	6.23	4.25	9.45
HF13	0	vil	VEAL	0	1.0616	1	4	1.95	11	4.97	4.41	6.1
HF13	0	b@th	BATH	0	1.0626	1	4	2.91	4	5.88	4.61	3.63
HF13	0	skrxb	SCRUB	0	1.0656	1	5	2.17	16	5.23	3	9.2
HF13	0	swan	SWAN	0	1.0676	1	4	1.97	-17	6.52	3.86	7.49
HF13	0	taG	TONG	0	1.0686	1	4	0.7	10	4.5	4.4	5.77
HF13	0	Tri	THREE	0	1.0706	1	5	4.05	18	5.05	4.42	6.83
HF13	0	gan	GONE	0	1.0726	1	4	3.66	-15	2.93	4.44	9.84
HF13	0	braT	BROTH	0	1.0766	1	5	1.52	0	4.5	4.23	15.7
HF13	0	t@ks	TAX	0	1.0795	1	3	3.29	6	4.33	3.36	25.49
HF13	0	lun	LOON	0	1.0835	1	4	1.08	10	3.53	4.54	4.94
HF13	0	ni	KNEE	0	1.0855	1	4	2.72	18	6.18	4.08	0.3
HF13	0	glImps	GLIMPSE	0	1.0885	1	7	2.49	1	3.91	3.62	5.93
HF13	0	dEt	DEBT	0	1.0885	1	4	2.66	1	3.87	3.15	14.06
HF13	0	flas	FLOSS	0	1.0965	1	5	1.34	9	5.7	4.24	11.15
HF13	0	mot	MOAT	0	1.0965	1	4	1.57	11	4.69	4.72	5.46
HF13	0	luz	LOUSE	0	1.1005	0	5	1.3	3	3.4	4.58	2.58
HF13	0	prad	PROD	0	1.1065	1	4	1.34	15	3.3	4.07	11.67
HF13	0	wen	WANE	0	1.1095	1	4	1.45	13	2.2	4.51	12.41
HF13	0	kwort	QUART	0	1.1105	1	5	1.76	1	5.28	3.98	7.12
HF13	0	nir	NEAR	0	1.1105	1	4	3.53	10	3.75	4.52	11.26
HF13	0	bark	BARK	0	1.1115	1	4	2.21	11	5.24	4.47	4.69
HF13	0	gr@sp	GRASP	0	1.1185	1	5	2.56	5	4.1	3.95	10.58
HF13	0	pInk	PINK	0	1.1195	1	4	2.92	19	5.77	4.03	14.45
HF13	0	hors	HOARSE	0	1.1195	1	6	1.88	2	3.7	3.93	6.85
HF13	0	snIf	SNIFF	0	1.1254	1	5	1.77	11	4.3	3.44	3.05
HF13	0	lEpt	LEAPT	0	1.1264	1	5	2.28	1	3.7	3.96	9.95
HF13	0	kwEl	QUELL	0	1.1274	1	5	1.32	1	2	3.99	8.01
HF13	0	Yl	AISLE	0	1.1304	1	5	2.11	1	5.27	3.26	1.15
HF13	0	want	WANT	0	1.1304	1	4	4.07	-8	3.26	4.55	17.86
HF13	0	men	MAIN	0	1.1324	1	4	3.54	21	2.88	4.57	13.44
HF13	0	gr@f	GRAPH	0	1.1344	1	5	1.85	1	5.61	3.77	13.76
HF13	0	gis	GEESE	0	1.1364	1	5	1.93	1	6.19	4.05	2.55
HF13	0	st@mp	STAMP	0	1.1364	1	5	2.39	13	4.94	3.9	18.32
HF13	0	sors	SOURCE	0	1.1384	1	6	3.14	1	2.6	4.2	7.97
HF13	0	spa	SPA	0	1.1404	1	3	1.51	-5	6	1.84	1.3
HF13	0	bes	BASE	0	1.1404	1	4	3.07	0	4.37	4.47	7.08
HF13	0	muv	MOVE	0	1.1414	1	4	3.52	-16	3.66	4.61	3.83
HF13	0	harm	HARM	0	1.1424	1	4	2.81	3	3.92	4.53	6.82
HF13	0	blEs	BLESS	0	1.1434	1	5	2.28	10	2.9	4.21	10.14
HF13	0	bElC	BELCH	0	1.1434	1	5	1.28	1	4.6	3.71	15.95
HF13	0	s@m	SHAM	0	1.1444	1	4	1.6	23	3	4.3	2.98
HF13	0	InC	INCH	0	1.1464	1	4	2.64	7	4.93	4.41	1.66
HF13	0	kork	CORK	0	1.1464	1	4	1.85	4	6.25	4.56	11.76
HF13	0	gxS	GUSH	0	1.1484	1	4	1.32	10	3.96	3.94	1.71
HF13	0	sper	SPARE	0	1.1504	1	5	2.8	17	3.68	4.38	15.05
HF13	0	pUl	PULL	0	1.1544	1	4	3.08	-6	4.32	4.2	5.87
HF13	0	por	POUR	0	1.1564	1	4	2.64	-5	4.91	4.37	16.93
HF13	0	gIl	GUILE	0	1.1584	0	5	1.43	1	1.8	4.24	5.14
HF13	0	skUl	SCHOOL	0	1.1594	1	6	3.84	7	6.07	3.89	11.84
HF13	0	skr@C	SCRATCH	0	1.1644	1	7	2.28	8	5.07	3.47	10.39
HF13	0	prW	PROW	0	1.1673	1	4	1.3	-3	2.83	4.11	0.87
HF13	0	iv	EVE	0	1.1733	1	3	2.27	3	3.3	2.48	0.78
HF13	0	spUrt	SPURT	0	1.1753	1	5	1.62	3	4.11	3.61	11.14
HF13	0	hil	HEAL	0	1.1763	1	4	1.93	11	4	4.49	9.7
HF13	0	pOz	POISE	0	1.1763	1	5	1.53	2	3.2	4.33	2.83
HF13	0	prt	PERT	0	1.2023	1	4	1.45	3	2	4.11	3.96
HF13	0	prap	PROP	0	1.2043	1	4	2.07	24	4.38	3.89	13.67
HF13	0	sim	SEAM	0	1.2083	1	4	1.65	11	4.91	4.2	10.55
HF13	0	skIl	SKILL	0	1.2132	1	5	2.84	27	3.51	3.89	14.19
HF13	0	dal	DOLL	0	1.2152	1	4	2.5	-3	5.97	4.66	3.94
HF13	0	p@nt	PANT	0	1.2162	1	4	1.11	8	4.3	4.56	18.95
HF13	0	fIks	FIX	0	1.2292	1	3	2.52	4	3.2	3.42	26.85
HF13	0	Trxst	THRUST	0	1.2352	1	6	2.67	10	4	3.91	17.1
HF13	0	gUd	GOOD	0	1.2362	1	4	4.23	-2	3.44	4.54	8.55
HF13	0	park	PARK	0	1.2392	1	4	3.05	11	5.84	4.43	7.03
HF13	0	spre	SPRAY	0	1.2422	1	5	2.3	29	5.74	3.64	11.8
HF13	0	skim	SCHEME	0	1.2462	1	6	3.07	2	3.01	3.84	12.06
HF13	0	koks	COAX	0	1.2492	1	4	1.52	2	2.1	3.46	23.85
HF13	0	spEk	SPECK	0	1.2522	1	5	1.73	9	4.61	4	10.9
HF13	0	fraT	FROTH	0	1.2522	1	5	1.6	0	3.1	4.17	11.35
HF13	0	frez	PHRASE	0	1.2532	1	6	2.79	-2	3.38	3.74	19.06
HF13	0	tUl	TOLL	0	1.2601	1	4	2.11	3	4.07	4.58	8.57
HF13	0	lum	LOOM	0	1.2891	1	4	1.72	7	3.3	4.81	5.45
HF13	0	dor	DOUR	0	1.2891	0	4	1.51	-9	1.5	4.59	3.01
HF13	0	rj	URGE	0	1.2921	1	4	2.54	4	2.5	2.98	0.48
HF13	0	Cxnk	CHUNK	0	1.2931	1	5	1.8	19	4.5	3.99	7.71
HF13	0	mrj	MERGE	0	1.299	1	5	1.79	3	3.5	3.97	1.14
HF13	0	por	PORE	0	1.302	1	4	1.04	21	4.47	4.66	16.93
HF13	0	pIT	PITH	0	1.342	1	4	1.08	1	1.9	4.64	3.83
HF13	0	prInts	PRINCE	0	1.3429	1	6	2.77	4	6.15	4.2	18.13
HF13	0	rod	ROUGE	0	1.3669	0	5	1.28	0	3.9	4.25	4.42
HF13	0	bid	BEAD	0	1.3809	1	4	1.53	-4	6	4.65	10.51
HF13	0	bon	BONE	0	1.3829	1	4	2.68	9	5.89	4.47	8.28
HF13	0	TruS TrxS	THRUSH	0	1.5066	0	6	1.38	10	5.64	3.76	4.73
HF13	0	luz	LOSE	0	1.5495	1	4	3.16	-8	3.47	4.48	8.22
HF13	0	gel	GALL	0	1.7291	0	4	1.43	11	2.3	4.49	6.26
HF13	0	hItC	HITCH	0	1.7301	1	5	1.81	11	3.7	3.89	9.91
HF13	0	priC	PREACH	0	1.761	1	6	1.84	10	4.6	3.96	15.19
HF13	0	dom	DOME	0	1.7829	1	4	2.28	4	5.29	4.81	2.87
HF13	0	mWv	MAUVE	0	1.8219	1	5	1.91	1	5	3.51	1.39
HF13	0	swed	SUEDE	0	1.8219	1	5	1.77	1	5.35	3.57	9.2
HF13	0	Cym	CHIME	0	2.0673	1	5	1.3	11	5.1	4.11	1.99
HF13	0	swev	SUAVE	0	2.203	0	5	1.43	1	2.9	3.61	5.02
HF13	0	x lYT	LITHE	0	3.5759	0	5	1.32	3	2.1	3.26	7.43
HF16	0	seG	SANG	0	0.58567	1	4	2.53	17	3.2	4.62	6.05
HF16	0	hEd	HEAD	0	0.59565	1	4	3.91	4	5.81	4.6	12.82
HF16	0	yir	YEAR	0	0.60163	1	4	3.96	10	4.11	4.38	13.25
HF16	0	dra	DRAW	0	0.60662	1	4	3.05	19	4.27	3.47	3.72
HF16	0	mYt	MIGHT	0	0.60762	1	5	4.12	17	2.67	4.55	14.49
HF16	0	Srt	SHIRT	0	0.60961	1	5	2.91	5	6.25	4.37	2.38
HF16	0	salv	SOLVE	0	0.61061	1	5	2.63	1	3.6	3.7	8.87
HF16	0	hel	HALE	0	0.61261	1	4	1.2	17	3.35	4.57	7.13
HF16	0	SUd	SHOULD	0	0.6156	1	6	4.25	3	2.58	4.45	8.84
HF16	0	hUk	HOOK	0	0.62059	1	4	2.74	8	5.49	4.52	7.01
HF16	0	h@k	HACK	0	0.62159	1	4	1.66	24	3.1	4.75	14.35
HF16	0	nak	KNOCK	0	0.62658	1	5	2.58	19	4.16	3.92	7.15
HF16	0	sun	SOON	0	0.62757	1	4	3.71	10	2.57	4.56	5.91
HF16	0	CrC	CHURCH	0	0.63057	1	6	3.45	2	6.26	3.96	2.95
HF16	0	m@T	MATH	0	0.63057	1	4	1.26	4	4.63	4.69	6.22
HF16	0	kEpt	KEPT	0	0.63156	1	4	3.57	5	2.68	3.73	6.15
HF16	0	tri	TREE	0	0.63456	1	4	3.11	18	6.46	3.92	6.64
HF16	0	bon	BONE	0	0.63456	1	4	2.68	9	5.89	4.47	8.28
HF16	0	kUd	COULD	0	0.63655	1	5	4.53	3	1.71	4.94	9.33
HF16	0	barn	BARN	0	0.63955	1	4	2.27	3	6.39	4.34	2.37
HF16	0	p@k	PACK	0	0.64154	1	4	2.68	24	4.6	4.55	9.29
HF16	0	maT	MOTH	0	0.64553	1	4	1.72	0	5.83	4.69	1.43
HF16	0	Cym	CHIME	0	0.64853	1	5	1.3	11	5.1	4.11	1.99
HF16	0	kalm	CALM	0	0.64952	1	4	2.84	2	4.15	4.13	5.18
HF16	0	dY	DINE	0	0.65052	1	4	1.86	23	3.5	4.26	9.67
HF16	0	res	RACE	0	0.65052	1	4	3.14	12	4.71	4.35	11.56
HF16	0	Ej	EDGE	0	0.65052	1	4	3.14	9	5.05	3.36	1.43
HF16	0	sut	SOOT	0	0.65152	0	4	1.54	-8	5.05	4.44	2.55
HF16	0	lem	LAME	0	0.65252	1	4	1.9	12	3.3	4.68	10.67
HF16	0	nekst	NEXT	0	0.65252	1	4	3.91	2	3.29	4.05	19.52
HF16	0	harm	HARM	0	0.65351	1	4	2.81	3	3.92	4.53	6.82
HF16	0	yor	YORE	0	0.65451	1	4	0.78	21	1.84	4.83	17.31
HF16	0	fIks	FIX	0	0.657	1	3	2.52	4	3.2	3.42	26.85
HF16	0	lEs	LESS	0	0.65751	1	4	3.92	10	2.79	4.35	9.46
HF16	0	Cuz	CHOSE	0	0.6585	0	5	2.78	4	2.72	4.54	8.13
HF16	0	C@t	CHAT	0	0.6615	1	4	2.4	23	5.08	4.68	8.8
HF16	0	tuT	TOOTH	0	0.66449	1	5	2.37	0	6.41	4.13	3.11
HF16	0	mxnk	MONK	0	0.66549	1	4	1.85	-2	5.9	4.36	11.22
HF16	0	tEkst	TEXT	0	0.66549	1	4	2.71	2	4.74	3.98	22.38
HF16	0	kal	CALL	0	0.66748	1	4	3.63	11	4.22	4.66	13.12
HF16	0	gr@f	GRAPH	0	0.66948	1	5	1.85	1	5.61	3.77	13.76
HF16	0	mas	MOSS	0	0.66948	1	4	2.06	9	6.03	4.55	4.02
HF16	0	mYn	MINE	0	0.66948	1	4	3.22	23	4.73	4.42	12.04
HF16	0	kom	COMB	0	0.67048	1	4	2	-3	5.52	4.13	6.75
HF16	0	pYn	PINE	0	0.67048	1	4	2.34	23	6.23	4.25	9.45
HF16	0	lUk	LOOK	0	0.67147	1	4	4.02	8	3.48	4.62	7.75
HF16	0	prj	PURGE	0	0.67247	1	5	1.75	4	3.6	3.74	2.75
HF16	0	drek	DRAKE	0	0.67347	1	5	1.53	19	3.7	3.88	17.2
HF16	0	lus	LOSE	0	0.67347	0	4	3.16	-8	3.47	4.48	8.22
HF16	0	SEd	SHED	0	0.67447	1	4	2.6	15	6.06	4.55	11.68
HF16	0	men	Main	0	0.67546	1	4	3.54	21	2.88	4.57	13.44
HF16	0	tim	TEAM	0	0.67746	1	4	3.18	11	5.41	4.15	7.17
HF16	0	@ks	AXE	0	0.67746	1	3	2.11	1	6.13	2.1	2.89
HF16	0	morn	MORN	0	0.67746	1	4	0.9	12	3.7	4.55	5.2
HF16	0	mWs	MOUSE	0	0.67846	1	5	2.17	3	6.15	4.62	2.96
HF16	0	tel	TAIL	0	0.67846	1	4	2.76	15	5.82	4.31	9.85
HF16	0	Cil	CHILL	0	0.67946	1	5	2.29	27	3.81	4.62	7.96
HF16	0	krWC	CROUCH	0	0.68045	1	6	1.56	5	4.4	4.05	8.88
HF16	0	harS	HARSH	0	0.68145	1	5	2.51	2	3.47	4.19	6.11
HF16	0	sil	SEAL	0	0.68245	1	4	2.34	11	5.59	4.39	12.76
HF16	0	wort	WART	0	0.68245	1	4	1.18	-9	5.4	4.37	15.82
HF16	0	gEs	GUESS	0	0.68345	1	5	3.03	1	2.95	3.94	7.93
HF16	0	wik	WEAK	0	0.684	1	4	2.92	11	3.88	4.34	7.07
HF16	0	bum	BOOM	0	0.68943	1	4	2.42	7	3.8	4.76	4.96
HF16	0	fant	FONT	0	0.69043	1	4	1.4	-1	4.74	4.45	18.01
HF16	0	kwIk	QUICK	0	0.691	1	5	3.09	1	3.48	4.36	12.62
HF16	0	koks	COAX	0	0.69243	1	4	1.52	2	2.1	3.46	23.85
HF16	0	want	WANT	0	0.69243	1	4	4.07	-8	3.26	4.55	17.86
HF16	0	rip	REAP	0	0.69342	1	4	1.69	5	3.7	4.11	8.11
HF16	0	bWt	BOUT	0	0.69342	1	4	2.03	17	1.8	4.07	2.78
HF16	0	dir	DEAR	0	0.69342	1	4	3.34	10	3.67	4.45	11.28
HF16	0	vil	VEAL	0	0.69342	1	4	1.95	11	4.97	4.41	6.1
HF16	0	lun	LOON	0	0.69442	1	4	1.08	10	3.53	4.54	4.94
HF16	0	biC	BEACH	0	0.69542	1	5	3.03	10	6.59	4.65	8.09
HF16	0	gYd	GUIDE	0	0.69841	1	5	2.82	1	4.55	3.79	6.6
HF16	0	krWd	CROWD	0	0.69841	1	5	2.95	1	5.4	3.89	10.91
HF16	0	wUl	WOOL	0	0.69941	1	4	2.59	-7	5.83	4.22	4.83
HF16	0	t@ks	TAX	0	0.69941	1	3	3.29	6	4.33	3.36	25.49
HF16	0	dop	DOPE	0	0.69941	1	4	1.85	13	4.9	4.09	3.76
HF16	0	nxn	NONE	0	0.69941	1	4	3.34	-15	3.68	4.22	10.82
HF16	0	park	PARK	0	0.70041	1	4	3.05	11	5.84	4.43	7.03
HF16	0	farm	FARM	0	0.70041	1	4	3.07	3	5.24	4.32	4.55
HF16	0	prt	PERT	0	0.70141	1	4	1.45	3	2	4.11	3.96
HF16	0	lark	LARK	0	0.70141	1	4	1.68	11	5.35	4.45	4.97
HF16	0	TrxS	THRUSH	0	0.70141	1	6	1.38	10	5.64	3.76	4.73
HF16	0	mut	MOOT	0	0.7034	1	4	0.95	8	1.4	4.49	5.2
HF16	0	LearLear	LEER	0	0.7044	1	4	1.15	10	2.6	4.62	10.17
HF16	0	lanch	LAUNCH	0	0.70839	1	6	2.46	4	3.9	3.98	5.33
HF16	0	kard	CARD	0	0.71138	1	4	2.89	6	5.97	4.42	5.9
HF16	0	pre	PRAY	0	0.71238	1	4	2.43	29	4.61	3.66	3.11
HF16	0	rxf	ROUGE	0	0.71238	0	5	1.28	0	3.9	4.25	4.42
HF16	0	grWnd	GROUND	0	0.71238	1	6	3.53	8	5.2	4.39	18.93
HF16	0	faks	FOX	0	0.71537	1	3	2.25	8	6.26	4.17	25.95
HF16	0	pInk	PINK	0	0.721	1	4	2.92	19	5.77	4.03	14.45
HF16	0	tUt	TOOT	0	0.72136	0	4	0.9	8	3.3	4.34	4.33
HF16	0	rev	RAVE	0	0.72236	1	4	1.18	14	3.9	4.65	8.92
HF16	0	groT	GROWTH	0	0.72336	1	6	3.33	1	4.26	3.94	16.77
HF16	0	bin	BEAN	0	0.72336	1	4	1.84	6	5.77	4.72	12.66
HF16	0	t@k	TACK	0	0.72336	1	4	1.67	24	5.44	4.52	8.2
HF16	0	Bye	BYE	0	0.72435	1	3	2.3	4	2.9	2.45	3.59
HF16	0	mal	MALL	0	0.72435	1	4	2.24	11	5.17	4.75	8.18
HF16	0	rik	REEK	0	0.725	1	4	1.38	10	3	4.29	7.41
HF16	0	fUt	FOOT	0	0.725	1	4	3.25	-8	6.14	4.3	4.73
HF16	0	fud	FOOD	0	0.72535	1	4	3.66	-2	5.57	4.5	4.48
HF16	0	trIp	TRIP	0	0.72535	1	4	3.01	25	4.98	3.58	15.64
HF16	0	kEC	CATCH	0	0.72834	1	5	3.1	8	4.4	4.29	7.32
HF16	0	pYnt	PINT	0	0.72834	1	4	2.27	-11	4.96	4.3	21.27
HF16	0	@pt	APT	0	0.73234	1	3	2.56	2	2.58	2.61	0.95
HF16	0	wUd	WOOD	0	0.73234	1	4	3.07	-2	5.9	4.51	9.08
HF16	0	at	OUGHT	0	0.73333	1	5	3.27	7	1.95	4.02	2.5
HF16	0	bim	BEAM	0	0.73433	1	4	2.25	11	5	4.35	9.1
HF16	0	priC	PREACH	0	0.73433	1	6	1.84	10	4.6	3.96	15.19
HF16	0	TaG	THONG	0	0.73533	1	5	1.08	10	5.34	4.78	3.55
HF16	0	fal	FALL	0	0.73633	1	4	3.29	11	5.33	4.61	13.94
HF16	0	tYl	TILE	0	0.73633	1	4	1.77	14	4.61	4.48	8.47
HF16	0	lum	LOOM	0	0.73932	1	4	1.72	7	3.3	4.81	5.45
HF16	0	pOz	POISE	0	0.73932	1	5	1.53	2	3.2	4.33	2.83
HF16	0	Cen	CHAIN	0	0.74132	1	5	2.77	21	5.82	4.3	8.37
HF16	0	hil	HEAL	0	0.74231	1	4	1.93	11	4	4.49	9.7
HF16	0	wIlt	WILT	0	0.744	1	4	0	11	4.1	4.63	19.82
HF16	0	wrm	WORM	0	0.74531	1	4	2.13	-4	6.19	4.42	10.01
HF16	0	krxnC	CRUNCH	0	0.7463	1	6	1.76	8	4.1	3.82	10.83
HF16	0	Ta	THAW	0	0.7473	1	4	1.66	19	4.74	4.73	0
HF16	0	grIm	GRIM	0	0.7483	1	4	2.43	15	3	3.4	18.01
HF16	0	por	PORE	0	0.75129	1	4	1.04	21	4.47	4.66	16.93
HF16	0	lYT	LITHE	0	0.75229	1	5	1.32	3	2.1	3.26	7.43
HF16	0	kWC	COUCH	0	0.75229	1	5	2.22	5	5.79	4.55	0.99
HF16	0	rn	EARN	0	0.75429	1	4	2.56	3	3.89	4.24	1.2
HF16	0	skUl	SCHOOL	0	0.75429	1	6	3.84	7	6.07	3.89	11.84
HF16	0	do	DOUGH	0	0.75528	1	5	2.27	-11	5.61	4.04	0.6
HF16	0	txC	TOUCH	0	0.75528	1	5	3.24	-5	4.38	4.41	8.18
HF16	0	gr@sp	GRASP	0	0.75628	1	5	2.56	5	4.1	3.95	10.58
HF16	0	bark	BARK	0	0.75628	1	4	2.21	11	5.24	4.47	4.69
HF16	0	bOl	BOIL	0	0.75628	1	4	2.54	9	5.42	3.88	3.62
HF16	0	glYd	GLIDE	0	0.75728	1	5	1.56	13	4.87	3.67	9.57
HF16	0	sYd	SIDE	0	0.75828	1	4	3.84	13	3.58	4.22	9.9
HF16	0	dEpT	DEPTH	0	0.75927	1	5	2.67	1	4.55	3.69	4.79
HF16	0	fYn	FINE	0	0.75927	1	4	3.41	23	3.88	4.49	11.68
HF16	0	p@l pel pal	PALL	0	0.75927	0	4	1.64	11	2.31	4.62	9.22
HF16	0	smok	SMOKE	0	0.76	1	5	3.02	13	6.14	3.93	7.01
HF16	0	mer	MARE	0	0.76127	1	4	1.81	17	5.27	4.82	13.06
HF16	0	wid	WEED	0	0.76227	1	4	2.23	21	6.12	4.78	8.38
HF16	0	tInt	TINT	0	0.76327	1	4	1.41	11	4.6	4.58	17.55
HF16	0	skIn	SKIN	0	0.76327	1	4	3.21	20	6.21	3.54	12.84
HF16	0	skr@p	SCRAP	0	0.76327	1	5	2.14	22	4.2	3.3	10.56
HF16	0	blEs	BLESS	0	0.76526	1	5	2.28	10	2.9	4.21	10.14
HF16	0	pUl	PULL	0	0.76526	1	4	3.08	-6	4.32	4.2	5.87
HF16	0	win	WEAN	0	0.76526	1	4	1.4	6	2.8	4.8	10.54
HF16	0	lus	LOUSE	0	0.76526	0	5	1.3	3	3.4	4.58	2.58
HF16	0	fIlm	FILM	0	0.76626	1	4	3.2	1	5.73	4.16	14.33
HF16	0	wird	WEIRD	0	0.76626	1	5	2.11	1	4.25	3.91	1.84
HF16	0	flas	FLOSS	0	0.76626	1	5	1.34	9	5.7	4.24	11.15
HF16	0	wormT	WARMTH	0	0.77025	1	6	2.63	1	5.37	3.84	6.1
HF16	0	kwIl	QUILL	0	0.77125	1	5	1.43	1	5.15	4.37	12.72
HF16	0	der	DARE	0	0.77224	1	4	2.7	17	3.19	4.61	13.64
HF16	0	por	POUR	0	0.77324	1	4	2.64	-5	4.91	4.37	16.93
HF16	0	ben	BANE	0	0.77524	1	4	1.26	13	2.1	4.55	8.86
HF16	0	tUl	TOLL	0	0.77524	1	4	2.11	3	4.07	4.58	8.57
HF16	0	ok	OAK	0	0.778	1	3	2.41	4	5.8	2.43	0.9
HF16	0	wUp	WHOOP	0	0.778	0	5	0.95	12	3.68	4.05	1.04
HF16	0	spUl	SPOOL	0	0.77923	1	5	1.76	7	5.49	3.58	11.86
HF16	0	rut	ROOT	0	0.77923	1	4	2.6	8	5.75	4.32	6.98
HF16	0	brat	BROUGHT	0	0.77923	1	7	3.65	7	2.1	4.32	15.87
HF16	0	InC	INCH	0	0.78	1	4	2.64	7	4.93	4.41	1.66
HF16	0	bird	BEARD	0	0.78023	1	5	2.6	0	6.28	4.5	2.79
HF16	0	wrd	WORD	0	0.78222	1	4	3.6	-5	4.75	4.46	11.54
HF16	0	bElC	BELCH	0	0.78322	1	5	1.28	1	4.6	3.71	15.95
HF16	0	Tri	THREE	0	0.78621	1	5	4.05	18	5.05	4.42	6.83
HF16	0	et	EIGHT	0	0.78721	1	5	3.26	2	5.19	4.29	2.28
HF16	0	skrim	SCREAM	0	0.78821	1	6	2.39	11	5.2	3.84	13.25
HF16	0	pyor	PURE	0	0.7902	1	4	2.91	-2	3.48	4.29	4.59
HF16	0	snIf	SNIFF	0	0.7902	1	5	1.77	11	4.3	3.44	3.05
HF16	0	dEt	DEBT	0	0.7922	1	4	2.66	1	3.87	3.15	14.06
HF16	0	dem	DAME	0	0.7922	1	4	1.45	12	4.68	4.58	10.23
HF16	0	spUrt	SPURT	0	0.7932	1	5	1.62	3	4.11	3.61	11.14
HF16	0	Ter	THEIR	0	0.79519	1	5	4.72	1	2.21	4.96	3.38
HF16	0	sim	SEAM	0	0.79619	1	4	1.65	11	4.91	4.2	10.55
HF16	0	brIj	BRIDGE	0	0.79918	1	6	3.01	4	6.39	3.79	18.73
HF16	0	mrT	MIRTH	0	0.79918	1	5	1.58	4	4.24	4.37	2.66
HF16	0	bes	BASE	0	0.80018	1	4	3.07	0	4.37	4.47	7.08
HF16	0	kwot	QUOTE	0	0.80018	1	5	2.44	1	3.29	3.72	5.95
HF16	0	swIm	SWIM	0	0.80118	1	4	2.63	15	5.92	2.97	11.59
HF16	0	Sr@nk	SHRANK	0	0.80617	1	6	1.79	23	3.7	3.65	7.8
HF16	0	las	LOSS	0	0.80816	1	4	3.15	9	3.55	4.48	8.62
HF16	0	swed	SUEDE	0	0.81016	1	5	1.77	1	5.35	3.57	9.2
HF16	0	jxg	JUG	0	0.81415	1	3	2.18	19	5.9	2.59	2.49
HF16	0	Trot	THROAT	0	0.81714	1	6	2.89	11	5.85	3.85	9.78
HF16	0	skwat	SQUAT	0	0.82413	1	5	2.02	1	4.5	3.32	10.29
HF16	0	sInC	CINCH	0	0.826	1	5	1	7	2.7	4.13	12.5
HF16	0	jIm	GYM	0	0.82812	1	3	1.87	1	6.23	1.85	4.98
HF16	0	swan	SWAN	0	0.82812	1	4	1.97	-17	6.52	3.86	7.49
HF16	0	doz	DOSE	0	0.83011	0	4	2.08	-8	3.3	4.48	0.71
HF16	0	sort	SORT	0	0.8371	1	4	3.77	6	3.89	4.58	13.17
HF16	0	mark	MARK	0	0.8381	1	4	2.92	11	4.5	4.55	6.14
HF16	0	CIp	CHIP	0	0.8381	1	4	2.09	25	5.7	3.86	5.28
HF16	0	myul	MULE	0	0.84009	1	4	1.92	2	6.07	4.25	7.26
HF16	0	splYs	SPLICE	0	0.84109	1	6	0.7	14	3.5	3.85	12.94
HF16	0	sper	SPARE	0	0.84209	1	5	2.8	17	3.68	4.38	15.05
HF16	0	Txm	THUMB	0	0.84807	1	5	2.61	5	6.34	3.58	6.55
HF16	0	skwrt	SQUIRT	0	0.85206	1	6	1.45	1	4.89	3.45	9.91
HF16	0	kwEl	QUELL	0	0.85306	1	5	1.32	1	2	3.99	8.01
HF16	0	sYz	SIZE	0	0.86005	1	4	3.3	2	4.05	3.62	9.94
HF16	0	beG	BANG	0	0.86503	1	4	2.38	17	4.57	4.51	9.03
HF16	0	gWj	GOUGE	0	0.86603	1	5	1	0	3	4.25	0.24
HF16	0	prap	PROP	0	0.86703	1	4	2.07	24	4.38	3.89	13.67
[truncated: 11,268 more rows]
