# Supplementary material for: Unmasking individual differences in adult reading procedures by disrupting holistic orthographic perception
Source: PLoS One. 2020 May 26;15(5):e0233041. doi: 10.1371/journal.pone.0233041 (PMC7250424; doi:10.1371/journal.pone.0233041)
Supplement: S2 Data — (CSV) [file pone.0233041.s002.csv]

Subj	Group	Group_Num	WordID_Wscore	WordAttack_Wscore	WAIS_Vocab_ScaledScore	Spelling_Perfetti	PassageComp_Wscore	CTOPP_CompositeScore_ElisionBlendingWords
HF03	yes	1	550	532	13	2.34	543	109
HF04	yes	1	548	519	16	2.27	546	106
HF06	yes	1	542	525	12	1.5	526	109
HF07	yes	1	553	519	16	2.02	531	109
HF09	yes	1	533	517	12	1.64	527	91
HF14	yes	1	531	522	12	1.84	524	100
HF15	yes	1	561	509	15	2.84	538	100
HF17	yes	1	548	517	15	1.65	534	112
HF22	yes	1	536	517	10	1.91	533	94
FB07	yes	1	553	525	17	2.69	543	112
FB09	yes	1	536	509	14	2.36	527	91
HF01	no	0	538	519	13	2.07	533	79
HF02	no	0	540	513	13	1.48	538	79
HF11	no	0	548	522	15	2.28	534	115
HF12	no	0	561	525	15	1.9	541	100
HF16	no	0	542	519	15	1.89	534	100
HF18	no	0	553	528	17	2.31	546	112
HF23	no	0	544	525	15	2.61	541	91
HF24	no	0	546	522	13	1.76	536	109
HF25	no	0	536	503	14	1.83	533	103
HF26	no	0	544	515	13	2.07	538	103
FB06	no	0	542	525	12	2.21	549	94
FB10	no	0	553	517	16	2.71	541	112
HF21	no	0	561	528	18	2.02	553	118
HF27	no	0	550	528	13	1.74	529	112
